# Supplementary material for: Indirect reduction of Ralstonia solanacearum via pathogen helper inhibition
Source: ISME J. 2021 Oct 20;16(3):868–75. doi: 10.1038/s41396-021-01126-2 (PMC8857195; doi:10.1038/s41396-021-01126-2)
Supplement: Supplementary file 2 — Model [file 41396_2021_1126_MOESM2_ESM.txt]

######################################################
# pathogen suppression visualisation v5 (10-12-2019) #
######################################################

######################################################
#   by Joost Keuskamp -BIONT RESEARCH/UU             #
#   www.biontresearch.nl /jkeuskamp@biontresearch.nl #
######################################################

#### initialising packages ####

#source("JK_functions1.8.R")
require(gridExtra)
require(car)
require(tidyverse)
require(readxl)
require(dplyr)

transform_proportion<-function(data,p=(1/3),option=1){
  #J.W. Tukey (Exploratory Data Analysis, Reading, MA: Addison-Wesley, 1977) 
  #https://stats.stackexchange.com/questions/195293/what-is-the-most-appropriate-way-to-transform-proportions-when-they-are-an-indep?noredirect=1&lq=1
  if(option==1) return(data^p-(1-data)^p)
  if(option==2) return(asin(sqrt(data)))
  if(option==3) return(data)
}

#### loading data #####
mydata <- readxl::read_excel("mydata2_46.xlsx") %>%
  dplyr::mutate(log_Density = log10(Density)) %>%
  mutate(
    dclass = ifelse(DIRECT < 0, -1, 1),
    iclass = ifelse(INDIRECT < 0, -1, 1),
    diff = INDIRECT - DIRECT
  )


in_vitro <- mydata %>%
  dplyr::filter(Experiment == "in_vitro") %>%
  dplyr::select(-Experiment) %>%
  dplyr::mutate(tDIRECT = transform_proportion(abs(DIRECT)),
                tINDIRECT = transform_proportion(abs(INDIRECT)))

in_vivo <- mydata %>%
  dplyr::filter(Experiment == "in_vivo") %>%
  dplyr::select(-Experiment) %>%
  dplyr::mutate(tDIRECT = transform_proportion(abs(DIRECT)),
                tINDIRECT = transform_proportion(abs(INDIRECT)))

####drawing figures#####
#the in vitro figure_pathogen density
HmPm = in_vitro %>% filter(iclass == -1, dclass == -1)
fm <- lm(log_Density ~ tDIRECT+tINDIRECT + tINDIRECT:Helper, data = HmPm)
#fm <- lm(log_Density ~ tINDIRECT +tDIRECT+ tINDIRECT:Helper, data = HmPm)
shapiro.test(resid(fm))
qqPlot(fm)
Anova(fm)
pred.w.clim_DIRECT <-
  predict(fm,
          data.frame(
            tDIRECT = seq(-1, 1, 2 / 40),
            tINDIRECT = 0,
            Helper = "Pi"
          ),
          interval = "confidence")
pred.w.clim_INDIRECT_Pi <-
  predict(fm,
          data.frame(
            tINDIRECT = seq(-1, 1, 2 / 40),
            tDIRECT = 0,
            Helper = "Pi"
          ),
          interval = "confidence")
pred.w.clim_INDIRECT_Mp <-
  predict(fm,
          data.frame(
            tINDIRECT = seq(-1, 1, 2 / 40),
            tDIRECT = 0,
            Helper = "Mp"
          ),
          interval = "confidence")
matplot(
  sapply(seq(-1, 1, 2 / 40), transform_proportion_inverse) * -1,
  cbind(
    pred.w.clim_DIRECT,
    pred.w.clim_INDIRECT_Pi,
    pred.w.clim_INDIRECT_Mp
  ),
  lty = c(1, 2, 2, 1, 2, 2, 1, 2, 2),
  col = c(1, 1, 1, 4, 4, 4, 2, 2, 2),
  type = "l",
  yaxt = 'n',
  ylab = "pathogen density",
  xlab = "effect",
  ylim = c(1, 4)
)
axis(
  2,
  at = seq(0, 4, 1),
  labels = c(
    expression(10 ^ 0),
    expression(10 ^ 1),
    expression(10 ^ 2),
    expression(10 ^ 3),
    expression(10 ^ 4)
  )
)
legend(
  'bottomright',
  legend = c("direct", "indirect (Pi)", "indirect (Mp)"),
  col = c(1, 4, 2),
  lty = 1,
  lwd = 1,
  bty="n"
)


#the in vivo figure_pathogen density
HmPm = in_vivo %>% filter(iclass == -1, dclass == -1)
fm <- lm(log_Density ~ tDIRECT + tINDIRECT + tINDIRECT:Helper, data = HmPm)
shapiro.test(resid(fm))
qqPlot(fm)
Anova(fm)
pred.w.clim_DIRECT <-
  predict(fm,
          data.frame(
            tDIRECT = seq(-1, 1, 2 / 40),
            tINDIRECT = 0,
            Helper = "Pi"
          ),
          interval = "confidence")
pred.w.clim_INDIRECT_Pi <-
  predict(fm,
          data.frame(
            tINDIRECT = seq(-1, 1, 2 / 40),
            tDIRECT = 0,
            Helper = "Pi"
          ),
          interval = "confidence")
pred.w.clim_INDIRECT_Mp <-
  predict(fm,
          data.frame(
            tINDIRECT = seq(-1, 1, 2 / 40),
            tDIRECT = 0,
            Helper = "Mp"
          ),
          interval = "confidence")
matplot(
  sapply(seq(-1, 1, 2 / 40), transform_proportion_inverse) * -1,
  cbind(
    pred.w.clim_DIRECT,
    pred.w.clim_INDIRECT_Pi,
    pred.w.clim_INDIRECT_Mp
  ),
  lty = c(1, 2, 2, 1, 2, 2, 1, 2, 2),
  col = c(1, 1, 1, 4, 4, 4, 2, 2, 2),
  type = "l",
  ylab = "pathogen density",
  xlab = "effect",
  yaxt = 'n',
  ylim = c(5, 8)
)
axis(
  2,
  at = seq(5, 8, 1),
  labels = c(
    expression(10 ^ 5),
    expression(10 ^ 6),
    expression(10 ^ 7),
    expression(10 ^ 8)
  )
)
legend(
  'bottomright',
  legend = c("direct", "indirect (Pi)", "indirect (Mp)"),
  col = c(1, 4, 2),
  lty = 1,
  lwd = 1,
  bty="n"
)


################Analysis for disease incidence##########

transform_proportion<-function(data,p=(1/3),option=1){
  #J.W. Tukey (Exploratory Data Analysis, Reading, MA: Addison-Wesley, 1977) 
  #https://stats.stackexchange.com/questions/195293/what-is-the-most-appropriate-way-to-transform-proportions-when-they-are-an-indep?noredirect=1&lq=1
  if(option==1) return(data^p-(1-data)^p)
  if(option==2) return(asin(sqrt(data)))
  if(option==3) return(data)
}

#### loading data #####
mydata <- readxl::read_excel("mydata2_disease1.xlsx") %>%
  dplyr::mutate(log_percentage_wilted_plants = log10(percentage_wilted_plants)) %>%
  mutate(
    dclass = ifelse(DIRECT < 0, -1, 1),
    iclass = ifelse(INDIRECT < 0, -1, 1),
    diff = INDIRECT - DIRECT
  )


in_vivo <- mydata %>%
  dplyr::filter(Experiment == "in_vivo") %>%
  dplyr::select(-Experiment) %>%
  dplyr::mutate(tDIRECT = transform_proportion(abs(DIRECT)),
                tINDIRECT = transform_proportion(abs(INDIRECT)))

####drawing figures#####

HmPm = in_vivo %>% filter(iclass == -1, dclass == -1)
fm <- lm(log_percentage_wilted_plants ~ tDIRECT + tINDIRECT + tINDIRECT:Helper, data = HmPm)
shapiro.test(resid(fm))
qqPlot(fm)
Anova(fm)
pred.w.clim_DIRECT <-
  predict(fm,
          data.frame(
            tDIRECT = seq(-1, 1, 2 / 40),
            tINDIRECT = 0,
            Helper = "Pi"
          ),
          interval = "confidence")
pred.w.clim_INDIRECT_Pi <-
  predict(fm,
          data.frame(
            tINDIRECT = seq(-1, 1, 2 / 40),
            tDIRECT = 0,
            Helper = "Pi"
          ),
          interval = "confidence")
pred.w.clim_INDIRECT_Mp <-
  predict(fm,
          data.frame(
            tINDIRECT = seq(-1, 1, 2 / 40),
            tDIRECT = 0,
            Helper = "Mp"
          ),
          interval = "confidence")
matplot(
  sapply(seq(-1, 1, 2 / 40), transform_proportion_inverse) * -1,
  cbind(
    pred.w.clim_DIRECT,
    pred.w.clim_INDIRECT_Pi,
    pred.w.clim_INDIRECT_Mp
  ),
  lty = c(1, 2, 2, 1, 2, 2, 1, 2, 2),
  col = c(1, 1, 1, 4, 4, 4, 2, 2, 2),
  type = "l",
  ylab = "log_percentage_wilted_plants",
  xlab = "effect",
  yaxt = 'n',
  ylim = c(0.5, 2.5)
)
axis(
  2,
  at = seq(0, 5, 1),
  labels = c(
    expression(10 ^ 0),
    expression(10 ^ 0.5),
    expression(10 ^ 1),
    expression(10 ^ 1.5),
    expression(10 ^ 2),
    expression(10 ^ 2.5)
  )
)
legend(
  'bottomright',
  legend = c("direct", "indirect (Pi)", "indirect (Mp)"),
  col = c(1, 4, 2),
  lty = 1,
  lwd = 1,
  bty="n"
)
