# Supplementary material for: Indirect reduction of Ralstonia solanacearum via pathogen helper inhibition
Source: ISME J. 2021 Oct 20;16(3):868–75. doi: 10.1038/s41396-021-01126-2 (PMC8857195; doi:10.1038/s41396-021-01126-2)
Supplement: Supplementary file 3 — Library of rhizobacterial strains [file 41396_2021_1126_MOESM3_ESM.xlsx]

## Sheet: Sheet1
1	category	Rhizobacteria ID	supernatant_Effect on pathogen growth (%)	supernatant_effect on pathogen(-1denotes negative effect,1denotes positive effect, -2 and 2 denotes not significant)	Phylum	Class	Order	Family	Genus
2	160 non-redundant bacteria	1	-29.987	-1	Bacteroidetes	Bacteroidia	Sphingobacteriales	Sphingobacteriaceae	Sphingobacterium
3	160 non-redundant bacteria	2	45.0891	1	Firmicutes	Bacilli	Bacillales	Planococcaceae	Lysinibacillus
4	160 non-redundant bacteria	5	43.7684	1	Bacteroidetes	Bacteroidia	Flavobacteriales	Flavobacteriaceae	Flavobacterium
5	160 non-redundant bacteria	6	34.0154	1	Bacteroidetes	Bacteroidia	Flavobacteriales	Weeksellaceae	Chryseobacterium
6	160 non-redundant bacteria	8	-17.5288	-1	Bacteroidetes	Bacteroidia	Flavobacteriales	Flavobacteriaceae	Flavobacterium
7	160 non-redundant bacteria	10	-5.3451	-1	Bacteroidetes	Bacteroidia	Flavobacteriales	Weeksellaceae	Chryseobacterium
8	160 non-redundant bacteria	12	0.445031	2	Firmicutes	Bacilli	Bacillales	Bacillaceae	Bacillus
9	160 non-redundant bacteria	13	5.62633	2	Proteobacteria	Gammaproteobacteria	Betaproteobacteriales	Burkholderiaceae	Comamonas
10	160 non-redundant bacteria	17	-9.01638	-2	Bacteroidetes	Bacteroidia	Flavobacteriales	Flavobacteriaceae	Flavobacterium
11	160 non-redundant bacteria	21	35.0483	1	Bacteroidetes	Flavobacteriia	Flavobacteriales	Flavobacteriaceae	Flavobacterium
12	160 non-redundant bacteria	22	-5.96312	-2	Bacteroidetes	Bacteroidia	Sphingobacteriales	Sphingobacteriaceae	Sphingobacterium
13	160 non-redundant bacteria	27	-94.1212	-1	Proteobacteria	Gammaproteobacteria	Enterobacteriales	Enterobacteriaceae	Pantoea
14	160 non-redundant bacteria	32	16.9679	1	Bacteroidetes	Bacteroidia	Sphingobacteriales	Sphingobacteriaceae	Sphingobacterium
15	160 non-redundant bacteria	38	42.5374	1	Firmicutes	Bacilli	Bacillales	Bacillaceae	Bacillus
16	160 non-redundant bacteria	42	51.7175	1	Bacteroidetes	Bacteroidia	Cytophagales	Spirosomaceae	Dyadobacter
17	160 non-redundant bacteria	45	-85.806	-1	Firmicutes	Bacilli	Bacillales	Bacillaceae	Bacillus
18	160 non-redundant bacteria	71	31.5831	1	Actinobacteria	Actinobacteria	Micrococcales	Micrococcaceae	Arthrobacter
19	160 non-redundant bacteria	72	-18.2817	-1	Proteobacteria	Alphaproteobacteria	Rhizobiales	Rhizobiaceae	Rhizobium
20	160 non-redundant bacteria	80	17.1352	1	Bacteroidetes	Bacteroidia	Flavobacteriales	Weeksellaceae	Chryseobacterium
21	160 non-redundant bacteria	81	48.59	1	Firmicutes	Bacilli	Bacillales	Bacillaceae	Bacillus
22	160 non-redundant bacteria	82	74.7912	1	Firmicutes	Bacilli	Bacillales	Bacillaceae	Bacillus
23	160 non-redundant bacteria	92	-79.4968	-1	Firmicutes	Bacilli	Bacillales	Bacillaceae	Bacillus
24	160 non-redundant bacteria	107	-9.11093	-1	Proteobacteria	Gammaproteobacteria	Betaproteobacteriales	Burkholderiaceae	Delftia
25	160 non-redundant bacteria	109	-32.6177	-1	Firmicutes	Bacilli	Bacillales	Bacillaceae	Bacillus
26	160 non-redundant bacteria	115	-16.8757	-1	Actinobacteria	Actinobacteria	Micrococcales	Microbacteriaceae	Microbacterium
27	160 non-redundant bacteria	130	42.6645	1	Bacteroidetes	Bacteroidia	Flavobacteriales	Flavobacteriaceae	Flavobacterium
28	160 non-redundant bacteria	134	-44.3028	-1	Proteobacteria	Gammaproteobacteria	Enterobacteriales	Enterobacteriaceae	Ambiguous_taxa
29	160 non-redundant bacteria	135	45.5543	1	Proteobacteria	Gammaproteobacteria	Xanthomonadales	Xanthomonadaceae	Stenotrophomonas
30	160 non-redundant bacteria	137	-8.56553	-2	Bacteroidetes	Bacteroidia	Flavobacteriales	Weeksellaceae	Chryseobacterium
31	160 non-redundant bacteria	138	14.5114	1	Actinobacteria	Actinobacteria	Micrococcales	Microbacteriaceae	Microbacterium
32	160 non-redundant bacteria	140	-30.9837	-1	Bacteroidetes	Bacteroidia	Flavobacteriales	Flavobacteriaceae	Flavobacterium
33	160 non-redundant bacteria	142	-37.7137	-1	Bacteroidetes	Bacteroidia	Sphingobacteriales	Sphingobacteriaceae	Sphingobacterium
34	160 non-redundant bacteria	143	-35.4529	-1	Bacteroidetes	Bacteroidia	Flavobacteriales	Weeksellaceae	Chryseobacterium
35	160 non-redundant bacteria	149	4.44266	2	Proteobacteria	Alphaproteobacteria	Rhizobiales	Rhizobiaceae	Rhizobium
36	160 non-redundant bacteria	153	55.1674	1	Proteobacteria	Gammaproteobacteria	Xanthomonadales	Xanthomonadaceae	Stenotrophomonas
37	160 non-redundant bacteria	155	32.6177	1	Actinobacteria	Actinobacteria	Corynebacteriales	Tsukamurellaceae	Tsukamurella
38	160 non-redundant bacteria	161	71.822	1	Proteobacteria	Gammaproteobacteria	Betaproteobacteriales	Burkholderiaceae	Ralstonia
39	160 non-redundant bacteria	162	22.1765	1	Actinobacteria	Actinobacteria	Micrococcales	Microbacteriaceae	Microbacterium
40	160 non-redundant bacteria	164	47.5216	1	Actinobacteria	Actinobacteria	Micrococcales	Microbacteriaceae	Microbacterium
41	160 non-redundant bacteria	167	-83.7489	-1	Proteobacteria	Alphaproteobacteria	Rhizobiales	Rhizobiaceae	Ochrobactrum
42	160 non-redundant bacteria	172	23.4343	1	Bacteroidetes	Bacteroidia	Flavobacteriales	Weeksellaceae	Chryseobacterium
43	160 non-redundant bacteria	176	26.7933	1	Proteobacteria	Gammaproteobacteria	Betaproteobacteriales	Burkholderiaceae	Diaphorobacter
44	160 non-redundant bacteria	182	-1.877	-2	Actinobacteria	Actinobacteria	Micrococcales	Microbacteriaceae	Microbacterium
45	160 non-redundant bacteria	183	-58.988	-1	Firmicutes	Bacilli	Bacillales	Bacillaceae	Lysinibacillus
46	160 non-redundant bacteria	184	41.2162	1	Actinobacteria	Actinobacteria	Micrococcales	Microbacteriaceae	Microbacterium
47	160 non-redundant bacteria	185	19.1293	1	Actinobacteria	Actinobacteria	Micrococcales	Micrococcaceae	Arthrobacter
48	160 non-redundant bacteria	194	-1.78465	-2	Proteobacteria	Betaproteobacteria	Burkholderiales	Alcaligenaceae	Achromobacter
49	160 non-redundant bacteria	197	-5.07	-2	Firmicutes	Bacilli	Bacillales	Bacillaceae	Bacillus
50	160 non-redundant bacteria	199	-49.3694	-1	Firmicutes	Bacilli	Bacillales	Bacillaceae	Bacillus
51	160 non-redundant bacteria	202	5.53547	2	Firmicutes	Bacilli	Bacillales	Bacillaceae	Bacillus
52	160 non-redundant bacteria	210	22.4549	1	Actinobacteria	Actinobacteria	Micrococcales	Micrococcaceae	Arthrobacter
53	160 non-redundant bacteria	211	4.42849	2	Proteobacteria	Gammaproteobacteria	Enterobacteriales	Enterobacteriaceae	Enterobacter
54	160 non-redundant bacteria	219	44.0236	1	Firmicutes	Bacilli	Bacillales	Bacillaceae	Bacillus
55	160 non-redundant bacteria	221	4.61247	2	Firmicutes	Bacilli	Bacillales	Bacillaceae	Bacillus
56	160 non-redundant bacteria	223	1.95427	2	Proteobacteria	Alphaproteobacteria	Rhizobiales	Rhizobiaceae	Ensifer
57	160 non-redundant bacteria	228	9.92268	1	Firmicutes	Bacilli	Bacillales	Paenibacillaceae	Brevibacillus
58	160 non-redundant bacteria	230	-40.1011	-1	Firmicutes	Bacilli	Bacillales	Paenibacillaceae	Brevibacillus
59	160 non-redundant bacteria	231	-97.8096	-1	Firmicutes	Bacilli	Bacillales	Bacillaceae	Bacillus
60	160 non-redundant bacteria	238	-8.4282	-2	Actinobacteria	Actinobacteria	Micrococcales	Micrococcaceae	Arthrobacter
61	160 non-redundant bacteria	239	23.8656	1	Actinobacteria	Actinobacteria	Micrococcales	Microbacteriaceae	Microbacterium
62	160 non-redundant bacteria	247	-0.319484	-2	Actinobacteria	Actinobacteria	Micrococcales	Microbacteriaceae	Microbacterium
63	160 non-redundant bacteria	248	20.1808	1	Actinobacteria	Actinobacteria	Micrococcales	Microbacteriaceae	Microbacterium
64	160 non-redundant bacteria	250	3.52579	2	Actinobacteria	Actinobacteria	Micrococcales	Microbacteriaceae	Microbacterium
65	160 non-redundant bacteria	258	25.3055	1	Proteobacteria	Alphaproteobacteria	Rhizobiales	Rhizobiaceae	Ochrobactrum
66	160 non-redundant bacteria	267	4.30407	2	Actinobacteria	Actinobacteria	Micrococcales	Micrococcaceae	Arthrobacter
67	160 non-redundant bacteria	273	36.6386	1	Actinobacteria	Actinobacteria	Micrococcales	Micrococcaceae	Arthrobacter
68	160 non-redundant bacteria	277	-91.819	-1	Proteobacteria	Gammaproteobacteria	Enterobacteriales	Enterobacteriaceae	Pantoea
69	160 non-redundant bacteria	285	63.4471	1	Proteobacteria	Gammaproteobacteria	Enterobacteriales	Enterobacteriaceae	Pantoea
70	160 non-redundant bacteria	286	-29.4855	-1	Firmicutes	Bacilli	Bacillales	Bacillaceae	Bacillus
71	160 non-redundant bacteria	303	31.3021	1	Actinobacteria	Actinobacteria	Streptomycetales	Streptomycetaceae	Streptomyces
72	160 non-redundant bacteria	309	-71.2933	-1	Actinobacteria	Actinobacteria	Micrococcales	Microbacteriaceae	Microbacterium
73	160 non-redundant bacteria	312	2.42079	2	Proteobacteria	Gammaproteobacteria	Betaproteobacteriales	Burkholderiaceae	Ralstonia
74	160 non-redundant bacteria	320	34.1832	1	Firmicutes	Bacilli	Bacillales	Bacillaceae	Bacillus
75	160 non-redundant bacteria	322	-18.9572	-1	Bacteroidetes	Bacteroidia	Flavobacteriales	Weeksellaceae	Chryseobacterium
76	160 non-redundant bacteria	324	34.6343	1	Firmicutes	Bacilli	Bacillales	Bacillaceae	Bacillus
77	160 non-redundant bacteria	327	27.1357	1	Proteobacteria	Gammaproteobacteria	Xanthomonadales	Xanthomonadaceae	Stenotrophomonas
78	160 non-redundant bacteria	328	57.1007	1	Proteobacteria	Gammaproteobacteria	Betaproteobacteriales	Burkholderiaceae	Advenella
79	160 non-redundant bacteria	332	9.93677	1	Firmicutes	Bacilli	Bacillales	Paenibacillaceae	Paenibacillus
80	160 non-redundant bacteria	333	1.69619	2	Proteobacteria	Gammaproteobacteria	Betaproteobacteriales	Burkholderiaceae	Bordetella
81	160 non-redundant bacteria	336	0.752642	2	Bacteroidetes	Bacteroidia	Flavobacteriales	Weeksellaceae	Chryseobacterium
82	160 non-redundant bacteria	337	6.9787	1	Bacteroidetes	Bacteroidia	Sphingobacteriales	Sphingobacteriaceae	Sphingobacterium
83	160 non-redundant bacteria	339	30.368	1	Proteobacteria	Alphaproteobacteria	Rhizobiales	Rhizobiaceae	Ochrobactrum
84	160 non-redundant bacteria	342	36.7599	1	Firmicutes	Bacilli	Bacillales	Paenibacillaceae	Paenibacillus
85	160 non-redundant bacteria	343	4.23494	2	Bacteroidetes	Bacteroidia	Chitinophagales	Chitinophagaceae	Arachidicoccus
86	160 non-redundant bacteria	346	56.513	1	Bacteroidetes	Bacteroidia	Chitinophagales	Chitinophagaceae	Arachidicoccus
87	160 non-redundant bacteria	349	21.9691	1	Bacteroidetes	Bacteroidia	Chitinophagales	Chitinophagaceae	Arachidicoccus
88	160 non-redundant bacteria	358	-90.2517	-1	Firmicutes	Bacilli	Bacillales	Staphylococcaceae	Staphylococcus
89	160 non-redundant bacteria	359	-36.1907	-1	Firmicutes	Bacilli	Bacillales	Staphylococcaceae	Staphylococcus
90	160 non-redundant bacteria	360	51.7707	1	Proteobacteria	Gammaproteobacteria	Xanthomonadales	Rhodanobacteraceae	Rhodanobacter
91	160 non-redundant bacteria	366	25.3525	1	Actinobacteria	Actinobacteria	Corynebacteriales	Nocardiaceae	Rhodococcus
92	160 non-redundant bacteria	370	55.8192	1	Proteobacteria	Alphaproteobacteria	Rhizobiales	Rhizobiaceae	Rhizobium
93	160 non-redundant bacteria	371	-6.92545	-2	Proteobacteria	Alphaproteobacteria	Rhizobiales	Rhizobiaceae	Rhizobium
94	160 non-redundant bacteria	372	-1.36905	-2	Firmicutes	Bacilli	Bacillales	Staphylococcaceae	Staphylococcus
95	160 non-redundant bacteria	374	23.3097	1	Proteobacteria	Alphaproteobacteria	Rhizobiales	Rhizobiaceae	Ensifer
96	160 non-redundant bacteria	377	36.6085	1	Bacteroidetes	Bacteroidia	Sphingobacteriales	Sphingobacteriaceae	Sphingobacterium
97	160 non-redundant bacteria	378	24.1676	1	Firmicutes	Bacilli	Bacillales	Bacillaceae	Bacillus
98	160 non-redundant bacteria	381	2.0069	2	Actinobacteria	Actinobacteria	Micrococcales	Microbacteriaceae	Microbacterium
99	160 non-redundant bacteria	382	62.5635	1	Actinobacteria	Actinobacteria	Micrococcales	Microbacteriaceae	Microbacterium
100	160 non-redundant bacteria	383	-92.1094	-1	Firmicutes	Bacilli	Bacillales	Staphylococcaceae	Staphylococcus
101	160 non-redundant bacteria	384	26.0158	1	Proteobacteria	Gammaproteobacteria	Xanthomonadales	Rhodanobacteraceae	Rhodanobacter
102	160 non-redundant bacteria	398	20.1409	1	Bacteroidetes	Bacteroidia	Flavobacteriales	Weeksellaceae	Chryseobacterium
103	160 non-redundant bacteria	399	39.0762	1	Proteobacteria	Gammaproteobacteria	Pseudomonadales	Pseudomonadaceae	Pseudomonas
104	160 non-redundant bacteria	401	19.8777	1	Bacteroidetes	Bacteroidia	Chitinophagales	Chitinophagaceae	Arachidicoccus
105	160 non-redundant bacteria	408	23.0704	1	Proteobacteria	Gammaproteobacteria	Enterobacteriales	Enterobacteriaceae	Enterobacter
106	160 non-redundant bacteria	411	5.76123	2	Proteobacteria	Gammaproteobacteria	Enterobacteriales	Enterobacteriaceae	Enterobacter
107	160 non-redundant bacteria	418	12.8521	1	Firmicutes	Bacilli	Bacillales	Paenibacillaceae	Paenibacillus
108	160 non-redundant bacteria	425	-50.8281	-1	Firmicutes	Bacilli	Bacillales	Paenibacillaceae	Paenibacillus
109	160 non-redundant bacteria	428	24.052	1	Firmicutes	Bacilli	Bacillales	Bacillaceae	Bacillus
110	160 non-redundant bacteria	429	39.724	1	Actinobacteria	Actinobacteria	Micrococcales	Microbacteriaceae	Microbacterium
111	160 non-redundant bacteria	430	-47.7427	-1	Firmicutes	Bacilli	Bacillales	Bacillaceae	Bacillus
112	160 non-redundant bacteria	433	-40.0623	-1	Firmicutes	Bacilli	Bacillales	Bacillaceae	Bacillus
113	160 non-redundant bacteria	434	13.9383	1	Actinobacteria	Actinobacteria	Corynebacteriales	Nocardiaceae	Rhodococcus
114	160 non-redundant bacteria	435	38.206	1	Proteobacteria	Gammaproteobacteria	Xanthomonadales	Xanthomonadaceae	Stenotrophomonas
115	160 non-redundant bacteria	441	-23.6372	-1	Bacteroidetes	Bacteroidia	Flavobacteriales	Weeksellaceae	Chryseobacterium
116	160 non-redundant bacteria	447	-8.74977	-2	Bacteroidetes	Bacteroidia	Flavobacteriales	Weeksellaceae	Chryseobacterium
117	160 non-redundant bacteria	448	-81.1263	-1	Firmicutes	Bacilli	Bacillales	Bacillaceae	Bacillus
118	160 non-redundant bacteria	451	44.0174	1	Proteobacteria	Gammaproteobacteria	Pseudomonadales	Pseudomonadaceae	Pseudomonas
119	160 non-redundant bacteria	458	-91.6706	-1	Actinobacteria	Actinobacteria	Micrococcales	Microbacteriaceae	Microbacterium
120	160 non-redundant bacteria	459	12.6754	1	Firmicutes	Bacilli	Bacillales	Bacillaceae	Bacillus
121	160 non-redundant bacteria	477	-57.7563	-1	Firmicutes	Bacilli	Bacillales	Planococcaceae	Lysinibacillus
122	160 non-redundant bacteria	478	53.9303	1	Firmicutes	Bacilli	Bacillales	Bacillaceae	Bacillus
123	160 non-redundant bacteria	480	51.2044	1	Proteobacteria	Alphaproteobacteria	Rhizobiales	Phyllobacteriaceae	Phyllobacterium
124	160 non-redundant bacteria	483	45.4183	1	Proteobacteria	Gammaproteobacteria	Enterobacteriales	Enterobacteriaceae	Leclercia
125	160 non-redundant bacteria	484	-2.26455	-2	Bacteroidetes	Bacteroidia	Flavobacteriales	Flavobacteriaceae	Flavobacterium
126	160 non-redundant bacteria	485	32.6904	1	Bacteroidetes	Bacteroidia	Flavobacteriales	Flavobacteriaceae	Flavobacterium
127	160 non-redundant bacteria	487	25.9207	1	Proteobacteria	Gammaproteobacteria	Betaproteobacteriales	Burkholderiaceae	Pandoraea
128	160 non-redundant bacteria	495	-94.3829	-1	Proteobacteria	Gammaproteobacteria	Betaproteobacteriales	Burkholderiaceae	Burkholderia
129	160 non-redundant bacteria	499	35.1843	1	Proteobacteria	Gammaproteobacteria	Xanthomonadales	Xanthomonadaceae	Stenotrophomonas
130	160 non-redundant bacteria	503	-71.5719	-1	Proteobacteria	Gammaproteobacteria	Betaproteobacteriales	Burkholderiaceae	Ralstonia
131	160 non-redundant bacteria	509	-9.92551	-2	Proteobacteria	Alphaproteobacteria	Rhizobiales	Rhizobiaceae	Ochrobactrum
132	160 non-redundant bacteria	515	1.13472	2	Firmicutes	Bacilli	Bacillales	Bacillaceae	Bacillus
133	160 non-redundant bacteria	519	-3.82226	-2	Firmicutes	Bacilli	Bacillales	Bacillaceae	Bacillus
134	160 non-redundant bacteria	523	-85.8206	-1	Proteobacteria	Alphaproteobacteria	Rhizobiales	Rhizobiaceae	Ochrobactrum
135	160 non-redundant bacteria	525	-94.8166	-1	Proteobacteria	Gammaproteobacteria	Enterobacteriales	Enterobacteriaceae	Salmonella
136	160 non-redundant bacteria	529	-33.3654	-1	Firmicutes	Bacilli	Bacillales	Paenibacillaceae	Paenibacillus
137	160 non-redundant bacteria	533	23.769	1	Firmicutes	Bacilli	Bacillales	Bacillaceae	Bacillus
138	160 non-redundant bacteria	549	-87.9335	-1	Proteobacteria	Gammaproteobacteria	Enterobacteriales	Enterobacteriaceae	Enterobacter
139	160 non-redundant bacteria	550	7.02586	1	Proteobacteria	Gammaproteobacteria	Betaproteobacteriales	Burkholderiaceae	Bordetella
140	160 non-redundant bacteria	553	54.2098	1	Actinobacteria	Actinobacteria	Micrococcales	Microbacteriaceae	Leifsonia
141	160 non-redundant bacteria	558	43.5168	1	Proteobacteria	Gammaproteobacteria	Enterobacteriales	Enterobacteriaceae	Pantoea
142	160 non-redundant bacteria	563	-94.0132	-1	Proteobacteria	Gammaproteobacteria	Enterobacteriales	Enterobacteriaceae	Pantoea
143	160 non-redundant bacteria	569	60.2571	1	Proteobacteria	Alphaproteobacteria	Sphingomonadales	Sphingomonadaceae	Sphingopyxis
144	160 non-redundant bacteria	582	4.46357	2	Actinobacteria	Actinobacteria	Micrococcales	Micrococcaceae	Sinomonas
145	160 non-redundant bacteria	584	-30.4029	-1	Actinobacteria	Actinobacteria	Micrococcales	Microbacteriaceae	Agromyces
146	160 non-redundant bacteria	585	32.9055	1	Actinobacteria	Actinobacteria	Micrococcales	Micrococcaceae	Sinomonas
147	160 non-redundant bacteria	588	10.158	1	Actinobacteria	Actinobacteria	Micrococcales	Microbacteriaceae	Curtobacterium
148	160 non-redundant bacteria	589	-23.9549	-1	Proteobacteria	Alphaproteobacteria	Rhizobiales	Labraceae	Labrys
149	160 non-redundant bacteria	590	2.23431	2	Proteobacteria	Gammaproteobacteria	Xanthomonadales	Rhodanobacteraceae	Dyella
150	160 non-redundant bacteria	592	18.4029	1	Actinobacteria	Actinobacteria	Micrococcales	Microbacteriaceae	Agromyces
151	160 non-redundant bacteria	593	39.4593	1	Actinobacteria	Actinobacteria	Micrococcales	Micrococcaceae	Arthrobacter
152	160 non-redundant bacteria	595	4.46558	2	Actinobacteria	Actinobacteria	Micrococcales	Micrococcaceae	Pseudarthrobacter
153	160 non-redundant bacteria	597	39.0493	1	Actinobacteria	Actinobacteria	Micrococcales	Microbacteriaceae	Microbacterium
154	160 non-redundant bacteria	598	28.2719	1	Bacteroidetes	Bacteroidia	Chitinophagales	Chitinophagaceae	Chitinophaga
155	160 non-redundant bacteria	601	23.1909	1	Proteobacteria	Gammaproteobacteria	Xanthomonadales	Xanthomonadaceae	Stenotrophomonas
156	160 non-redundant bacteria	604	-9.45774	-2	Proteobacteria	Gammaproteobacteria	Betaproteobacteriales	Burkholderiaceae	Cupriavidus
157	160 non-redundant bacteria	607	75.5738	1	Proteobacteria	Gammaproteobacteria	Xanthomonadales	Xanthomonadaceae	Stenotrophomonas
158	160 non-redundant bacteria	613	-5.27713	-2	Proteobacteria	Gammaproteobacteria	Betaproteobacteriales	Burkholderiaceae	Burkholderia
159	160 non-redundant bacteria	616	-73.7408	-1	Proteobacteria	Gammaproteobacteria	Enterobacteriales	Enterobacteriaceae	Serratia
160	160 non-redundant bacteria	620	-6.21152	-2	Actinobacteria	Actinobacteria	Micrococcales	Micrococcaceae	Paenarthrobacter
161	160 non-redundant bacteria	626	34.124	1	Actinobacteria	Actinobacteria	Micrococcales	Micrococcaceae	Arthrobacter
162	355 redundant bacteria	3	60.6783	1	Proteobacteria	Gammaproteobacteria	Xanthomonadales	Xanthomonadaceae	Stenotrophomonas
163	355 redundant bacteria	7	69.7325	1	Proteobacteria	Gammaproteobacteria	Xanthomonadales	Xanthomonadaceae	Stenotrophomonas
164	355 redundant bacteria	9	-15.6504	-1	Bacteroidetes	Bacteroidia	Sphingobacteriales	Sphingobacteriaceae	Sphingobacterium
165	355 redundant bacteria	11	-24.2396	-1	Bacteroidetes	Bacteroidia	Sphingobacteriales	Sphingobacteriaceae	Sphingobacterium
166	355 redundant bacteria	14	-18.5115	-1	Bacteroidetes	Bacteroidia	Sphingobacteriales	Sphingobacteriaceae	Sphingobacterium
167	355 redundant bacteria	15	37.446	1	Firmicutes	Bacilli	Bacillales	Bacillaceae	Bacillus
168	355 redundant bacteria	16	12.4257	1	Bacteroidetes	Bacteroidia	Flavobacteriales	Weeksellaceae	Chryseobacterium
169	355 redundant bacteria	18	41.5315	1	Proteobacteria	Gammaproteobacteria	Xanthomonadales	Xanthomonadaceae	Stenotrophomonas
170	355 redundant bacteria	19	-41.9098	-1	Proteobacteria	Alphaproteobacteria	Rhizobiales	Rhizobiaceae	Rhizobium
171	355 redundant bacteria	20	22.5693	1	Bacteroidetes	Bacteroidia	Flavobacteriales	Weeksellaceae	Chryseobacterium
172	355 redundant bacteria	23	49.183	1	Proteobacteria	Gammaproteobacteria	Xanthomonadales	Xanthomonadaceae	Stenotrophomonas
173	355 redundant bacteria	24	-21.7732	-1	Bacteroidetes	Bacteroidia	Sphingobacteriales	Sphingobacteriaceae	Sphingobacterium
174	355 redundant bacteria	25	59.964	1	Proteobacteria	Gammaproteobacteria	Xanthomonadales	Xanthomonadaceae	Stenotrophomonas
175	355 redundant bacteria	26	43.9877	1	Proteobacteria	Gammaproteobacteria	Xanthomonadales	Xanthomonadaceae	Stenotrophomonas
176	355 redundant bacteria	28	-96.1163	-1	Proteobacteria	Gammaproteobacteria	Betaproteobacteriales	Burkholderiaceae	Delftia
177	355 redundant bacteria	31	55.9206	1	Bacteroidetes	Bacteroidia	Flavobacteriales	Weeksellaceae	Chryseobacterium
178	355 redundant bacteria	33	-92.5545	-1	Firmicutes	Bacilli	Bacillales	Bacillaceae	Bacillus
179	355 redundant bacteria	35	-97.1134	-1	Firmicutes	Bacilli	Bacillales	Bacillaceae	Bacillus
180	355 redundant bacteria	40	-96.965	-1	Firmicutes	Bacilli	Bacillales	Bacillaceae	Bacillus
181	355 redundant bacteria	41	65.5726	1	Proteobacteria	Gammaproteobacteria	Xanthomonadales	Xanthomonadaceae	Stenotrophomonas
182	355 redundant bacteria	43	-96.4379	-1	Firmicutes	Bacilli	Bacillales	Bacillaceae	Bacillus
183	355 redundant bacteria	44	-97.9243	-1	Firmicutes	Bacilli	Bacillales	Bacillaceae	Bacillus
184	355 redundant bacteria	46	-85.8219	-1	Firmicutes	Bacilli	Bacillales	Bacillaceae	Bacillus
185	355 redundant bacteria	49	60.6565	1	Firmicutes	Bacilli	Bacillales	Bacillaceae	Bacillus
186	355 redundant bacteria	51	32.1729	1	Actinobacteria	Actinobacteria	Micrococcales	Micrococcaceae	Arthrobacter
187	355 redundant bacteria	52	4.72774	2	Firmicutes	Bacilli	Bacillales	Bacillaceae	Bacillus
188	355 redundant bacteria	55	12.517	1	Actinobacteria	Actinobacteria	Micrococcales	Microbacteriaceae	Microbacterium
189	355 redundant bacteria	56	-54.7005	-1	Firmicutes	Bacilli	Bacillales	Planococcaceae	Lysinibacillus
190	355 redundant bacteria	74	38.8217	1	Firmicutes	Bacilli	Bacillales	Bacillaceae	Bacillus
191	355 redundant bacteria	75	-82.6505	-1	Firmicutes	Bacilli	Bacillales	Bacillaceae	Bacillus
192	355 redundant bacteria	78	41.7174	1	Actinobacteria	Actinobacteria	Micrococcales	Micrococcaceae	Arthrobacter
193	355 redundant bacteria	83	-38.7081	-1	Firmicutes	Bacilli	Bacillales	Planococcaceae	Lysinibacillus
194	355 redundant bacteria	84	-45.825	-1	Firmicutes	Bacilli	Bacillales	Planococcaceae	Lysinibacillus
195	355 redundant bacteria	85	-38.7131	-1	Firmicutes	Bacilli	Bacillales	Planococcaceae	Lysinibacillus
196	355 redundant bacteria	87	61.2424	1	Actinobacteria	Actinobacteria	Micrococcales	Micrococcaceae	Arthrobacter
197	355 redundant bacteria	88	-47.8154	-1	Firmicutes	Bacilli	Bacillales	Planococcaceae	Lysinibacillus
198	355 redundant bacteria	90	64.7499	1	Actinobacteria	Actinobacteria	Micrococcales	Micrococcaceae	Arthrobacter
199	355 redundant bacteria	97	-19.4165	-1	Actinobacteria	Actinobacteria	Micrococcales	Microbacteriaceae	Microbacterium
200	355 redundant bacteria	100	38.2367	1	Actinobacteria	Actinobacteria	Micrococcales	Micrococcaceae	Arthrobacter
201	355 redundant bacteria	103	32.0003	1	Firmicutes	Bacilli	Bacillales	Bacillaceae	Bacillus
202	355 redundant bacteria	105	-59.6778	-1	Proteobacteria	Gammaproteobacteria	Betaproteobacteriales	Burkholderiaceae	Ralstonia
203	355 redundant bacteria	108	-12.4858	-1	Proteobacteria	Gammaproteobacteria	Betaproteobacteriales	Burkholderiaceae	Delftia
204	355 redundant bacteria	110	19.1483	1	Bacteroidetes	Bacteroidia	Cytophagales	Spirosomaceae	Dyadobacter
205	355 redundant bacteria	111	22.498	1	Actinobacteria	Actinobacteria	Micrococcales	Micrococcaceae	Arthrobacter
206	355 redundant bacteria	112	51.3525	1	Firmicutes	Bacilli	Bacillales	Bacillaceae	Bacillus
207	355 redundant bacteria	118	3.97683	1	Actinobacteria	Actinobacteria	Micrococcales	Micrococcaceae	Arthrobacter
208	355 redundant bacteria	120	45.2065	1	Firmicutes	Bacilli	Bacillales	Bacillaceae	Bacillus
209	355 redundant bacteria	129	38.4281	1	Bacteroidetes	Bacteroidia	Flavobacteriales	Flavobacteriaceae	Flavobacterium
210	355 redundant bacteria	131	-90.3708	-1	Bacteroidetes	Bacteroidia	Flavobacteriales	Weeksellaceae	Chryseobacterium
211	355 redundant bacteria	132	-81.9359	-1	Bacteroidetes	Bacteroidia	Flavobacteriales	Weeksellaceae	Chryseobacterium
212	355 redundant bacteria	133	-89.8509	-1	Bacteroidetes	Bacteroidia	Flavobacteriales	Weeksellaceae	Chryseobacterium
213	355 redundant bacteria	136	-97.5935	-1	Firmicutes	Bacilli	Bacillales	Bacillaceae	Bacillus
214	355 redundant bacteria	139	-37.4828	-1	Bacteroidetes	Bacteroidia	Flavobacteriales	Weeksellaceae	Chryseobacterium
215	355 redundant bacteria	141	45.5831	1	Proteobacteria	Gammaproteobacteria	Xanthomonadales	Xanthomonadaceae	Stenotrophomonas
216	355 redundant bacteria	144	41.4558	1	Proteobacteria	Gammaproteobacteria	Enterobacteriales	Enterobacteriaceae	Enterobacter
217	355 redundant bacteria	145	-18.5563	-1	Bacteroidetes	Bacteroidia	Flavobacteriales	Weeksellaceae	Chryseobacterium
218	355 redundant bacteria	146	-29.3891	-1	Bacteroidetes	Bacteroidia	Flavobacteriales	Weeksellaceae	Chryseobacterium
219	355 redundant bacteria	147	42.4379	1	Proteobacteria	Gammaproteobacteria	Xanthomonadales	Xanthomonadaceae	Stenotrophomonas
220	355 redundant bacteria	148	-34.7806	-1	Bacteroidetes	Bacteroidia	Flavobacteriales	Weeksellaceae	Chryseobacterium
221	355 redundant bacteria	150	-28.1681	-1	Bacteroidetes	Bacteroidia	Flavobacteriales	Weeksellaceae	Chryseobacterium
222	355 redundant bacteria	151	-25.4612	-1	Bacteroidetes	Bacteroidia	Flavobacteriales	Weeksellaceae	Chryseobacterium
223	355 redundant bacteria	152	-33.3676	-1	Bacteroidetes	Bacteroidia	Flavobacteriales	Weeksellaceae	Chryseobacterium
224	355 redundant bacteria	156	15.6477	1	Bacteroidetes	Bacteroidia	Flavobacteriales	Flavobacteriaceae	Flavobacterium
225	355 redundant bacteria	157	21.0137	1	Proteobacteria	Gammaproteobacteria	Xanthomonadales	Xanthomonadaceae	Stenotrophomonas
226	355 redundant bacteria	158	40.2775	1	Proteobacteria	Gammaproteobacteria	Xanthomonadales	Xanthomonadaceae	Stenotrophomonas
227	355 redundant bacteria	159	-24.7053	-1	Bacteroidetes	Bacteroidia	Flavobacteriales	Weeksellaceae	Chryseobacterium
228	355 redundant bacteria	160	-22.8089	-1	Bacteroidetes	Bacteroidia	Flavobacteriales	Weeksellaceae	Chryseobacterium
229	355 redundant bacteria	163	27.4715	1	Actinobacteria	Actinobacteria	Micrococcales	Micrococcaceae	Arthrobacter
230	355 redundant bacteria	165	48.3144	1	Proteobacteria	Gammaproteobacteria	Betaproteobacteriales	Burkholderiaceae	Ralstonia
231	355 redundant bacteria	166	-58.1175	-1	Proteobacteria	Gammaproteobacteria	Betaproteobacteriales	Burkholderiaceae	Ralstonia
232	355 redundant bacteria	168	50.3205	1	Actinobacteria	Actinobacteria	Micrococcales	Micrococcaceae	Arthrobacter
233	355 redundant bacteria	169	52.6625	1	Actinobacteria	Actinobacteria	Micrococcales	Micrococcaceae	Arthrobacter
234	355 redundant bacteria	170	46.0313	1	Proteobacteria	Gammaproteobacteria	Xanthomonadales	Xanthomonadaceae	Stenotrophomonas
235	355 redundant bacteria	174	26.0671	1	Proteobacteria	Gammaproteobacteria	Enterobacteriales	Enterobacteriaceae	Enterobacter
236	355 redundant bacteria	175	29.3719	1	Proteobacteria	Gammaproteobacteria	Enterobacteriales	Enterobacteriaceae	Enterobacter
237	355 redundant bacteria	177	50.7644	1	Actinobacteria	Actinobacteria	Micrococcales	Micrococcaceae	Pseudarthrobacter
238	355 redundant bacteria	178	46.0195	1	Proteobacteria	Gammaproteobacteria	Xanthomonadales	Xanthomonadaceae	Stenotrophomonas
239	355 redundant bacteria	179	43.837	1	Proteobacteria	Gammaproteobacteria	Xanthomonadales	Xanthomonadaceae	Stenotrophomonas
240	355 redundant bacteria	189	43.7754	1	Proteobacteria	Gammaproteobacteria	Xanthomonadales	Xanthomonadaceae	Stenotrophomonas
241	355 redundant bacteria	193	-64.4511	-1	Firmicutes	Bacilli	Bacillales	Bacillaceae	Bacillus
242	355 redundant bacteria	195	37.5373	1	Proteobacteria	Gammaproteobacteria	Enterobacteriales	Enterobacteriaceae	Enterobacter
243	355 redundant bacteria	196	1.25707	2	Firmicutes	Bacilli	Bacillales	Bacillaceae	Bacillus
244	355 redundant bacteria	198	-86.3909	-1	Firmicutes	Bacilli	Bacillales	Bacillaceae	Bacillus
245	355 redundant bacteria	200	-89.821	-1	Firmicutes	Bacilli	Bacillales	Bacillaceae	Bacillus
246	355 redundant bacteria	201	37.4371	1	Firmicutes	Bacilli	Bacillales	Bacillaceae	Bacillus
247	355 redundant bacteria	203	0.656143	2	Proteobacteria	Gammaproteobacteria	Betaproteobacteriales	Burkholderiaceae	Ralstonia
248	355 redundant bacteria	204	-58.5571	-1	Proteobacteria	Gammaproteobacteria	Betaproteobacteriales	Burkholderiaceae	Ralstonia
249	355 redundant bacteria	205	-87.4964	-1	Firmicutes	Bacilli	Bacillales	Bacillaceae	Bacillus
250	355 redundant bacteria	207	-59.5364	-1	Proteobacteria	Alphaproteobacteria	Rhizobiales	Rhizobiaceae	Rhizobium
251	355 redundant bacteria	209	91.0468	1	Proteobacteria	Alphaproteobacteria	Rhizobiales	Rhizobiaceae	Ensifer
252	355 redundant bacteria	212	43.568	1	Firmicutes	Bacilli	Bacillales	Bacillaceae	Bacillus
253	355 redundant bacteria	213	-85.2095	-1	Firmicutes	Bacilli	Bacillales	Bacillaceae	Bacillus
254	355 redundant bacteria	214	-87.4404	-1	Firmicutes	Bacilli	Bacillales	Bacillaceae	Bacillus
255	355 redundant bacteria	216	-84.7619	-1	Firmicutes	Bacilli	Bacillales	Bacillaceae	Bacillus
256	355 redundant bacteria	217	52.5374	1	Proteobacteria	Gammaproteobacteria	Xanthomonadales	Xanthomonadaceae	Stenotrophomonas
257	355 redundant bacteria	218	21.4591	1	Firmicutes	Bacilli	Bacillales	Bacillaceae	Bacillus
258	355 redundant bacteria	220	10.0775	1	Firmicutes	Bacilli	Bacillales	Bacillaceae	Bacillus
259	355 redundant bacteria	222	-97.1644	-1	Proteobacteria	Gammaproteobacteria	Enterobacteriales	Enterobacteriaceae	Salmonella
260	355 redundant bacteria	225	45.54	1	Proteobacteria	Gammaproteobacteria	Xanthomonadales	Xanthomonadaceae	Stenotrophomonas
261	355 redundant bacteria	226	9.69648	1	Firmicutes	Bacilli	Bacillales	Bacillaceae	Bacillus
262	355 redundant bacteria	227	18.6783	1	Firmicutes	Bacilli	Bacillales	Bacillaceae	Bacillus
263	355 redundant bacteria	229	-97.6947	-1	Firmicutes	Bacilli	Bacillales	Bacillaceae	Bacillus
264	355 redundant bacteria	232	38.9296	1	Firmicutes	Bacilli	Bacillales	Bacillaceae	Bacillus
265	355 redundant bacteria	233	44.5788	1	Proteobacteria	Gammaproteobacteria	Xanthomonadales	Xanthomonadaceae	Stenotrophomonas
266	355 redundant bacteria	234	42.1151	1	Proteobacteria	Gammaproteobacteria	Xanthomonadales	Xanthomonadaceae	Stenotrophomonas
267	355 redundant bacteria	235	37.7395	1	Proteobacteria	Gammaproteobacteria	Xanthomonadales	Xanthomonadaceae	Stenotrophomonas
268	355 redundant bacteria	236	55.3139	1	Proteobacteria	Gammaproteobacteria	Xanthomonadales	Xanthomonadaceae	Stenotrophomonas
269	355 redundant bacteria	237	-83.6586	-1	Firmicutes	Bacilli	Bacillales	Bacillaceae	Bacillus
270	355 redundant bacteria	240	32.3826	1	Actinobacteria	Actinobacteria	Micrococcales	Microbacteriaceae	Microbacterium
271	355 redundant bacteria	241	-37.7529	-1	Firmicutes	Bacilli	Bacillales	Bacillaceae	Bacillus
272	355 redundant bacteria	242	30.3868	1	Firmicutes?	Bacilli	Bacillales	Bacillaceae	Bacillus
273	355 redundant bacteria	243	-3.82417	-2	Firmicutes	Bacilli	Bacillales	Bacillaceae	Bacillus
274	355 redundant bacteria	249	28.0421	1	Proteobacteria	Gammaproteobacteria	Enterobacteriales	Enterobacteriaceae	Enterobacter
275	355 redundant bacteria	251	46.3256	1	Proteobacteria	Gammaproteobacteria	Xanthomonadales	Xanthomonadaceae	Stenotrophomonas
276	355 redundant bacteria	252	-95.9359	-1	Firmicutes	Bacilli	Bacillales	Bacillaceae	Bacillus
277	355 redundant bacteria	253	-95.6124	-1	Firmicutes?	Bacilli	Bacillales	Bacillaceae	Bacillus
278	355 redundant bacteria	254	69.1661	1	Proteobacteria	Gammaproteobacteria	Xanthomonadales	Xanthomonadaceae	Stenotrophomonas
279	355 redundant bacteria	255	60.5235	1	Proteobacteria	Gammaproteobacteria	Xanthomonadales	Xanthomonadaceae	Stenotrophomonas
280	355 redundant bacteria	264	56.1708	1	Actinobacteria	Actinobacteria	Micrococcales	Micrococcaceae	Arthrobacter
281	355 redundant bacteria	268	20.7206	1	Actinobacteria	Actinobacteria	Micrococcales	Micrococcaceae	Arthrobacter
282	355 redundant bacteria	269	17.9486	1	Actinobacteria	Actinobacteria	Micrococcales	Micrococcaceae	Arthrobacter
283	355 redundant bacteria	274	33.0198	1	Actinobacteria	Actinobacteria	Micrococcales	Micrococcaceae	Arthrobacter
284	355 redundant bacteria	278	38.6578	1	Firmicutes	Bacilli	Bacillales	Bacillaceae	Bacillus
285	355 redundant bacteria	279	-34.6333	-1	Firmicutes	Bacilli	Bacillales	Bacillaceae	Bacillus
286	355 redundant bacteria	280	32.9957	1	Actinobacteria	Actinobacteria	Micrococcales	Micrococcaceae	Arthrobacter
287	355 redundant bacteria	281	49.7474	1	Actinobacteria	Actinobacteria	Micrococcales	Micrococcaceae	Arthrobacter
288	355 redundant bacteria	282	48.9418	1	Actinobacteria	Actinobacteria	Micrococcales	Micrococcaceae	Arthrobacter
289	355 redundant bacteria	283	49.4485	1	Actinobacteria	Actinobacteria	Micrococcales	Micrococcaceae	Arthrobacter
290	355 redundant bacteria	284	41.4069	1	Actinobacteria	Actinobacteria	Micrococcales	Micrococcaceae	Arthrobacter
291	355 redundant bacteria	287	-28.7417	-1	Firmicutes	Bacilli	Bacillales	Bacillaceae	Bacillus
292	355 redundant bacteria	288	47.7775	1	Actinobacteria	Actinobacteria	Micrococcales	Micrococcaceae	Arthrobacter
293	355 redundant bacteria	289	62.81	1	Proteobacteria	Gammaproteobacteria	Xanthomonadales	Xanthomonadaceae	Stenotrophomonas
294	355 redundant bacteria	290	70.7506	1	Firmicutes	Bacilli	Bacillales	Bacillaceae	Bacillus
295	355 redundant bacteria	291	36.374	1	Firmicutes	Bacilli	Bacillales	Bacillaceae	Bacillus
296	355 redundant bacteria	305	-57.697	-1	Proteobacteria	Gammaproteobacteria	Betaproteobacteriales	Burkholderiaceae	Ralstonia
297	355 redundant bacteria	306	17.1713	1	Actinobacteria	Actinobacteria	Micrococcales	Micrococcaceae	Pseudarthrobacter
298	355 redundant bacteria	307	16.117	1	Actinobacteria	Actinobacteria	Micrococcales	Microbacteriaceae	Microbacterium
299	355 redundant bacteria	308	10.9765	1	Actinobacteria	Actinobacteria	Micrococcales	Microbacteriaceae	Microbacterium
300	355 redundant bacteria	313	-80.5162	-1	Firmicutes	Bacilli	Bacillales	Bacillaceae	Bacillus
301	355 redundant bacteria	314	45.2493	1	Proteobacteria	Gammaproteobacteria	Xanthomonadales	Xanthomonadaceae	Stenotrophomonas
302	355 redundant bacteria	315	41.9442	1	Proteobacteria	Gammaproteobacteria	Xanthomonadales	Xanthomonadaceae	Stenotrophomonas
303	355 redundant bacteria	316	-60.6037	-1	Firmicutes	Bacilli	Bacillales	Bacillaceae	Bacillus
304	355 redundant bacteria	317	27.4125	1	Firmicutes	Bacilli	Bacillales	Bacillaceae	Bacillus
305	355 redundant bacteria	318	-82.1612	-1	Firmicutes	Bacilli	Bacillales	Bacillaceae	Bacillus
306	355 redundant bacteria	319	-65.1835	-1	Firmicutes	Bacilli	Bacillales	Planococcaceae	Lysinibacillus
307	355 redundant bacteria	321	-81.0241	-1	Firmicutes	Bacilli	Bacillales	Bacillaceae	Bacillus
308	355 redundant bacteria	323	-16.8222	-1	Bacteroidetes	Bacteroidia	Flavobacteriales	Weeksellaceae	Chryseobacterium
309	355 redundant bacteria	325	24.6802	1	Firmicutes	Bacilli	Bacillales	Bacillaceae	Bacillus
310	355 redundant bacteria	326	-33.3118	-1	Bacteroidetes	Bacteroidia	Flavobacteriales	Weeksellaceae	Chryseobacterium
311	355 redundant bacteria	329	52.5045	1	Proteobacteria	Gammaproteobacteria	Enterobacteriales	Enterobacteriaceae	Pantoea
312	355 redundant bacteria	330	31.1726	1	Proteobacteria	Gammaproteobacteria	Betaproteobacteriales	Burkholderiaceae	Advenella
313	355 redundant bacteria	331	-97.4356	-1	Firmicutes	Bacilli	Bacillales	Bacillaceae	Bacillus
314	355 redundant bacteria	334	28.8036	1	Proteobacteria	Gammaproteobacteria	Enterobacteriales	Enterobacteriaceae	Pantoea
315	355 redundant bacteria	335	47.5667	1	Proteobacteria	Gammaproteobacteria	Enterobacteriales	Enterobacteriaceae	Pantoea
316	355 redundant bacteria	338	-52.0216	-1	Firmicutes	Bacilli	Bacillales	Planococcaceae	Lysinibacillus
317	355 redundant bacteria	340	29.934	1	Proteobacteria	Alphaproteobacteria	Rhizobiales	Rhizobiaceae	Ochrobactrum
318	355 redundant bacteria	341	18.0798	1	Actinobacteria	Actinobacteria	Micrococcales	Microbacteriaceae	Microbacterium
319	355 redundant bacteria	344	44.8011	1	Actinobacteria	Actinobacteria	Micrococcales	Microbacteriaceae	Microbacterium
320	355 redundant bacteria	345	65.1017	1	Actinobacteria	Actinobacteria	Micrococcales	Microbacteriaceae	Microbacterium
321	355 redundant bacteria	347	29.7514	1	Firmicutes	Bacilli	Bacillales	Bacillaceae	Bacillus
322	355 redundant bacteria	348	25.4046	1	Firmicutes	Bacilli	Bacillales	Bacillaceae	Bacillus
323	355 redundant bacteria	350	37.9832	1	Bacteroidetes	Bacteroidia	Chitinophagales	Chitinophagaceae	Arachidicoccus
324	355 redundant bacteria	351	35.9008	1	Bacteroidetes	Bacteroidia	Chitinophagales	Chitinophagaceae	Arachidicoccus
325	355 redundant bacteria	352	47.2912	1	Proteobacteria	Gammaproteobacteria	Enterobacteriales	Enterobacteriaceae	Enterobacter
326	355 redundant bacteria	353	24.0699	1	Bacteroidetes	Bacteroidia	Flavobacteriales	Weeksellaceae	Chryseobacterium
327	355 redundant bacteria	354	-95.2935	-1	Firmicutes	Bacilli	Bacillales	Bacillaceae	Bacillus
328	355 redundant bacteria	355	-95.6032	-1	Firmicutes	Bacilli	Bacillales	Bacillaceae	Bacillus
329	355 redundant bacteria	356	22.0646	1	Firmicutes	Bacilli	Bacillales	Paenibacillaceae	Paenibacillus
330	355 redundant bacteria	361	54.7095	1	Actinobacteria	Actinobacteria	Micrococcales	Micrococcaceae	Arthrobacter
331	355 redundant bacteria	362	-94.2394	-1	Proteobacteria	Gammaproteobacteria	Xanthomonadales	Xanthomonadaceae	Stenotrophomonas
332	355 redundant bacteria	363	48.8767	1	Proteobacteria	Gammaproteobacteria	Xanthomonadales	Xanthomonadaceae	Stenotrophomonas
333	355 redundant bacteria	364	-74.1619	-1	Firmicutes	Bacilli	Bacillales	Staphylococcaceae	Staphylococcus
334	355 redundant bacteria	365	-94.8606	-1	Firmicutes	Bacilli	Bacillales	Bacillaceae	Bacillus
335	355 redundant bacteria	368	17.3093	1	Actinobacteria	Actinobacteria	Corynebacteriales	Nocardiaceae	Rhodococcus
336	355 redundant bacteria	369	48.7436	1	Proteobacteria	Alphaproteobacteria	Rhizobiales	Rhizobiaceae	Rhizobium
337	355 redundant bacteria	373	-92.9858	-1	Proteobacteria	Alphaproteobacteria	Rhizobiales	Rhizobiaceae	Rhizobium
338	355 redundant bacteria	375	67.6007	1	Proteobacteria	Gammaproteobacteria	Betaproteobacteriales	Burkholderiaceae	Advenella
339	355 redundant bacteria	376	9.56217	1	Actinobacteria	Actinobacteria	Corynebacteriales	Nocardiaceae	Rhodococcus
340	355 redundant bacteria	379	27.6783	1	Actinobacteria	Actinobacteria	Micrococcales	Micrococcaceae	Arthrobacter
341	355 redundant bacteria	380	23.4484	1	Actinobacteria	Actinobacteria	Micrococcales	Microbacteriaceae	Microbacterium
342	355 redundant bacteria	385	-96.4995	-1	Firmicutes	Bacilli	Bacillales	Bacillaceae	Bacillus
343	355 redundant bacteria	386	19.5652	1	Bacteroidetes	Bacteroidia	Flavobacteriales	Weeksellaceae	Chryseobacterium
344	355 redundant bacteria	387	27.1616	1	Bacteroidetes	Bacteroidia	Flavobacteriales	Weeksellaceae	Chryseobacterium
345	355 redundant bacteria	388	26.2386	1	Bacteroidetes	Bacteroidia	Flavobacteriales	Weeksellaceae	Chryseobacterium
346	355 redundant bacteria	389	-49.0486	-1	Bacteroidetes	Bacteroidia	Flavobacteriales	Weeksellaceae	Chryseobacterium
347	355 redundant bacteria	390	37.3579	1	Proteobacteria	Gammaproteobacteria	Enterobacteriales	Enterobacteriaceae	Enterobacter
348	355 redundant bacteria	391	40.8561	1	Firmicutes	Bacilli	Bacillales	Bacillaceae	Bacillus
349	355 redundant bacteria	392	62.2401	1	Firmicutes	Bacilli	Bacillales	Bacillaceae	Bacillus
350	355 redundant bacteria	393	-96.7693	-1	Firmicutes	Bacilli	Bacillales	Bacillaceae	Bacillus
351	355 redundant bacteria	394	-97.7354	-1	Firmicutes	Bacilli	Bacillales	Bacillaceae	Bacillus
352	355 redundant bacteria	395	-7.9207	-2	Bacteroidetes	Bacteroidia	Flavobacteriales	Weeksellaceae	Chryseobacterium
353	355 redundant bacteria	396	25.8707	1	Bacteroidetes	Bacteroidia	Flavobacteriales	Weeksellaceae	Chryseobacterium
354	355 redundant bacteria	397	-6.43103	-2	Bacteroidetes	Bacteroidia	Flavobacteriales	Weeksellaceae	Chryseobacterium
355	355 redundant bacteria	400	26.2403	1	Proteobacteria	Gammaproteobacteria	Enterobacteriales	Enterobacteriaceae	Enterobacter
356	355 redundant bacteria	402	35.9113	1	Firmicutes	Bacilli	Bacillales	Bacillaceae	Bacillus
357	355 redundant bacteria	403	-97.6985	-1	Firmicutes	Bacilli	Bacillales	Bacillaceae	Bacillus
358	355 redundant bacteria	404	-51.2302	-1	Bacteroidetes	Bacteroidia	Flavobacteriales	Weeksellaceae	Chryseobacterium
359	355 redundant bacteria	405	14.3894	1	Bacteroidetes	Bacteroidia	Flavobacteriales	Weeksellaceae	Chryseobacterium
360	355 redundant bacteria	406	-98.1005	-1	Firmicutes	Bacilli	Bacillales	Bacillaceae	Bacillus
361	355 redundant bacteria	407	14.1378	1	Bacteroidetes	Flavobacteriia	Flavobacteriales	Flavobacteriaceae	Chryseobacterium
362	355 redundant bacteria	409	-65.7907	-1	Proteobacteria	Gammaproteobacteria	Enterobacteriales	Enterobacteriaceae	Enterobacter
363	355 redundant bacteria	410	32.2729	1	Bacteroidetes	Bacteroidia	Flavobacteriales	Weeksellaceae	Chryseobacterium
364	355 redundant bacteria	412	3.82207	2	Proteobacteria	Gammaproteobacteria	Enterobacteriales	Enterobacteriaceae	Enterobacter
365	355 redundant bacteria	413	-96.8975	-1	Proteobacteria	Gammaproteobacteria	Enterobacteriales	Enterobacteriaceae	Enterobacter
366	355 redundant bacteria	414	-97.1861	-1	Proteobacteria	Gammaproteobacteria	Enterobacteriales	Enterobacteriaceae	Enterobacter
367	355 redundant bacteria	415	-96.3135	-1	Proteobacteria	Gammaproteobacteria	Enterobacteriales	Enterobacteriaceae	Enterobacter
368	355 redundant bacteria	416	50.8474	1	Proteobacteria	Gammaproteobacteria	Enterobacteriales	Enterobacteriaceae	Enterobacter
369	355 redundant bacteria	417	31.4975	1	Firmicutes	Bacilli	Bacillales	Paenibacillaceae	Paenibacillus
370	355 redundant bacteria	419	-97.7195	-1	Firmicutes	Bacilli	Bacillales	Bacillaceae	Bacillus
371	355 redundant bacteria	420	-97.7809	-1	Firmicutes	Bacilli	Bacillales	Bacillaceae	Bacillus
372	355 redundant bacteria	421	-98.3295	-1	Firmicutes	Bacilli	Bacillales	Bacillaceae	Bacillus
373	355 redundant bacteria	422	10.252	1	Proteobacteria	Gammaproteobacteria	Enterobacteriales	Enterobacteriaceae	Enterobacter
374	355 redundant bacteria	423	-89.8871	-1	Bacteroidetes	Bacteroidia	Flavobacteriales	Weeksellaceae	Chryseobacterium
375	355 redundant bacteria	424	37.6343	1	Actinobacteria	Actinobacteria	Micrococcales	Micrococcaceae	Pseudarthrobacter
376	355 redundant bacteria	426	20.658	1	Bacteroidetes	Bacteroidia	Flavobacteriales	Weeksellaceae	Chryseobacterium
377	355 redundant bacteria	427	-10.2594	-1	Bacteroidetes	Bacteroidia	Flavobacteriales	Weeksellaceae	Chryseobacterium
378	355 redundant bacteria	431	36.2177	1	Proteobacteria	Gammaproteobacteria	Xanthomonadales	Xanthomonadaceae	Stenotrophomonas
379	355 redundant bacteria	432	-80.5897	-1	Firmicutes	Bacilli	Bacillales	Bacillaceae	Bacillus
380	355 redundant bacteria	436	-95.7144	-1	Firmicutes	Bacilli	Bacillales	Bacillaceae	Bacillus
381	355 redundant bacteria	437	-95.5209	-1	Firmicutes	Bacilli	Bacillales	Bacillaceae	Bacillus
382	355 redundant bacteria	438	22.6515	1	Bacteroidetes	Bacteroidia	Flavobacteriales	Weeksellaceae	Chryseobacterium
383	355 redundant bacteria	439	-25.2648	-1	Bacteroidetes	Bacteroidia	Flavobacteriales	Weeksellaceae	Chryseobacterium
384	355 redundant bacteria	440	-9.90519	-1	Bacteroidetes	Flavobacteriia	Flavobacteriales	Flavobacteriaceae	Chryseobacterium
385	355 redundant bacteria	442	39.2919	1	Proteobacteria	Gammaproteobacteria	Xanthomonadales	Xanthomonadaceae	Stenotrophomonas
386	355 redundant bacteria	443	-35.3174	-1	Bacteroidetes	Bacteroidia	Flavobacteriales	Weeksellaceae	Chryseobacterium
387	355 redundant bacteria	444	22.2455	1	Bacteroidetes	Bacteroidia	Flavobacteriales	Weeksellaceae	Chryseobacterium
388	355 redundant bacteria	445	-95.8277	-1	Firmicutes	Bacilli	Bacillales	Bacillaceae	Bacillus
389	355 redundant bacteria	446	-27.6768	-1	Firmicutes	Bacilli	Bacillales	Bacillaceae	Bacillus
390	355 redundant bacteria	449	-91.0544	-1	Firmicutes	Bacilli	Bacillales	Bacillaceae	Bacillus
391	355 redundant bacteria	450	-49.244	-1	Firmicutes	Bacilli	Bacillales	Bacillaceae	Bacillus
392	355 redundant bacteria	452	-73.8957	-1	Firmicutes	Bacilli	Bacillales	Bacillaceae	Bacillus
393	355 redundant bacteria	453	27.0647	1	Bacteroidetes	Bacteroidia	Flavobacteriales	Weeksellaceae	Chryseobacterium
394	355 redundant bacteria	454	-80.4578	-1	Firmicutes	Bacilli	Bacillales	Bacillaceae	Bacillus
395	355 redundant bacteria	455	-83.3271	-1	Firmicutes	Bacilli	Bacillales	Bacillaceae	Bacillus
396	355 redundant bacteria	456	40.2363	1	Actinobacteria	Actinobacteria	Corynebacteriales	Nocardiaceae	Rhodococcus
397	355 redundant bacteria	457	29.7727	1	Bacteroidetes	Bacteroidia	Flavobacteriales	Weeksellaceae	Chryseobacterium
398	355 redundant bacteria	460	21.5027	1	Bacteroidetes	Bacteroidia	Flavobacteriales	Weeksellaceae	Chryseobacterium
399	355 redundant bacteria	461	-58.6612	-1	Proteobacteria	Alphaproteobacteria	Rhizobiales	Rhizobiaceae	Rhizobium
400	355 redundant bacteria	462	42.1211	1	Firmicutes	Bacilli	Bacillales	Bacillaceae	Bacillus
401	355 redundant bacteria	463	-93.2145	-1	Firmicutes	Bacilli	Bacillales	Bacillaceae	Bacillus
402	355 redundant bacteria	464	-16.3864	-1	Proteobacteria	Alphaproteobacteria	Rhizobiales	Rhizobiaceae	Rhizobium
403	355 redundant bacteria	465	89.5536	1	Firmicutes	Bacilli	Bacillales	Bacillaceae	Bacillus
404	355 redundant bacteria	466	-23.9019	-1	Bacteroidetes	Bacteroidia	Flavobacteriales	Weeksellaceae	Chryseobacterium
405	355 redundant bacteria	467	41.8019	1	Proteobacteria	Gammaproteobacteria	Xanthomonadales	Xanthomonadaceae	Stenotrophomonas
406	355 redundant bacteria	468	40.6428	1	Firmicutes	Bacilli	Bacillales	Bacillaceae	Bacillus
407	355 redundant bacteria	469	24.6833	1	Proteobacteria	Gammaproteobacteria	Betaproteobacteriales	Burkholderiaceae	Advenella
408	355 redundant bacteria	470	-94.2454	-1	Firmicutes	Bacilli	Bacillales	Bacillaceae	Bacillus
409	355 redundant bacteria	471	-94.8968	-1	Firmicutes	Bacilli	Bacillales	Bacillaceae	Bacillus
410	355 redundant bacteria	472	36.8357	1	Firmicutes	Bacilli	Bacillales	Planococcaceae	Lysinibacillus
411	355 redundant bacteria	473	5.92261	1	Firmicutes	Bacilli	Bacillales	Bacillaceae	Bacillus
412	355 redundant bacteria	474	30.7691	1	Actinobacteria	Actinobacteria	Micrococcales	Micrococcaceae	Arthrobacter
413	355 redundant bacteria	475	-54.8086	-1	Firmicutes	Bacilli	Bacillales	Planococcaceae	Lysinibacillus
414	355 redundant bacteria	476	62.2555	1	Firmicutes	Bacilli	Bacillales	Bacillaceae	Bacillus
415	355 redundant bacteria	479	63.4989	1	Firmicutes	Bacilli	Bacillales	Bacillaceae	Bacillus
416	355 redundant bacteria	481	51.7684	1	Proteobacteria	Gammaproteobacteria	Enterobacteriales	Enterobacteriaceae	Enterobacter
417	355 redundant bacteria	490	-90.3574	-1	Firmicutes	Bacilli	Bacillales	Bacillaceae	Bacillus
418	355 redundant bacteria	491	20.4626	1	Proteobacteria	Gammaproteobacteria	Enterobacteriales	Enterobacteriaceae	Enterobacter
419	355 redundant bacteria	492	62.7984	1	Proteobacteria	Gammaproteobacteria	Xanthomonadales	Xanthomonadaceae	Stenotrophomonas
420	355 redundant bacteria	493	12.8245	1	Bacteroidetes	Bacteroidia	Flavobacteriales	Flavobacteriaceae	Flavobacterium
421	355 redundant bacteria	494	30.0366	1	Proteobacteria	Gammaproteobacteria	Xanthomonadales	Xanthomonadaceae	Stenotrophomonas
422	355 redundant bacteria	496	-96.0894	-1	Proteobacteria	Gammaproteobacteria	Betaproteobacteriales	Burkholderiaceae	Burkholderia
423	355 redundant bacteria	497	53.8244	1	Proteobacteria	Gammaproteobacteria	Enterobacteriales	Enterobacteriaceae	Enterobacter
424	355 redundant bacteria	498	36.9075	1	Proteobacteria	Gammaproteobacteria	Xanthomonadales	Xanthomonadaceae	Stenotrophomonas
425	355 redundant bacteria	500	34.8351	1	Proteobacteria	Gammaproteobacteria	Xanthomonadales	Xanthomonadaceae	Stenotrophomonas
426	355 redundant bacteria	501	18.4902	1	Proteobacteria	Alphaproteobacteria	Rhizobiales	Rhizobiaceae	Ochrobactrum
427	355 redundant bacteria	502	-49.9518	-1	Proteobacteria	Gammaproteobacteria	Betaproteobacteriales	Burkholderiaceae	Ralstonia
428	355 redundant bacteria	504	-96.4162	-1	Proteobacteria	Gammaproteobacteria	Betaproteobacteriales	Burkholderiaceae	Burkholderia
429	355 redundant bacteria	505	51.7964	1	Proteobacteria	Gammaproteobacteria	Xanthomonadales	Xanthomonadaceae	Stenotrophomonas
430	355 redundant bacteria	506	48.5839	1	Proteobacteria	Gammaproteobacteria	Xanthomonadales	Xanthomonadaceae	Stenotrophomonas
431	355 redundant bacteria	508	14.3238	1	Proteobacteria	Alphaproteobacteria	Rhizobiales	Rhizobiaceae	Ochrobactrum
432	355 redundant bacteria	511	-66.3608	-1	Proteobacteria	Gammaproteobacteria	Betaproteobacteriales	Burkholderiaceae	Ralstonia
433	355 redundant bacteria	512	-95.473	-1	Proteobacteria	Gammaproteobacteria	Betaproteobacteriales	Burkholderiaceae	Burkholderia
434	355 redundant bacteria	513	81.4818	1	Firmicutes	Bacilli	Bacillales	Bacillaceae	Bacillus
435	355 redundant bacteria	514	-93.2145	-1	Proteobacteria	Gammaproteobacteria	Enterobacteriales	Enterobacteriaceae	Salmonella
436	355 redundant bacteria	516	32.0036	1	Actinobacteria	Actinobacteria	Micrococcales	Microbacteriaceae	Microbacterium
437	355 redundant bacteria	517	-98.0082	-1	Firmicutes	Bacilli	Bacillales	Bacillaceae	Bacillus
438	355 redundant bacteria	518	-97.3331	-1	Firmicutes	Bacilli	Bacillales	Bacillaceae	Bacillus
439	355 redundant bacteria	520	30.0864	1	Actinobacteria	Actinobacteria	Micrococcales	Microbacteriaceae	Microbacterium
440	355 redundant bacteria	522	-15.8596	-1	Firmicutes	Bacilli	Bacillales	Bacillaceae	Bacillus
441	355 redundant bacteria	526	-95.1017	-1	Proteobacteria	Gammaproteobacteria	Enterobacteriales	Enterobacteriaceae	Salmonella
442	355 redundant bacteria	527	-95.1045	-1	Proteobacteria	Gammaproteobacteria	Enterobacteriales	Enterobacteriaceae	Salmonella
443	355 redundant bacteria	528	-95.5755	-1	Proteobacteria	Gammaproteobacteria	Enterobacteriales	Enterobacteriaceae	Salmonella
444	355 redundant bacteria	530	-90.9617	-1	Proteobacteria	Gammaproteobacteria	Enterobacteriales	Enterobacteriaceae	Enterobacter
445	355 redundant bacteria	534	26.5783	1	Proteobacteria	Gammaproteobacteria	Enterobacteriales	Enterobacteriaceae	Enterobacter
446	355 redundant bacteria	535	-63.6953	-1	Firmicutes	Bacilli	Bacillales	Planococcaceae	Lysinibacillus
447	355 redundant bacteria	536	-94.6648	-1	Proteobacteria	Gammaproteobacteria	Enterobacteriales	Enterobacteriaceae	Enterobacter
448	355 redundant bacteria	538	-62.5016	-1	Firmicutes	Bacilli	Bacillales	Planococcaceae	Lysinibacillus
449	355 redundant bacteria	540	-61.2661	-1	Firmicutes	Bacilli	Bacillales	Planococcaceae	Lysinibacillus
450	355 redundant bacteria	542	-95.9028	-1	Firmicutes	Bacilli	Bacillales	Bacillaceae	Bacillus
451	355 redundant bacteria	543	41.357	1	Actinobacteria	Actinobacteria	Micrococcales	Microbacteriaceae	Microbacterium
452	355 redundant bacteria	544	-94.3829	-1	Proteobacteria	Gammaproteobacteria	Enterobacteriales	Enterobacteriaceae	Enterobacter
453	355 redundant bacteria	545	45.3227	1	Proteobacteria	Alphaproteobacteria	Rhizobiales	Rhizobiaceae	Ochrobactrum
454	355 redundant bacteria	546	-91.4435	-1	Proteobacteria	Gammaproteobacteria	Enterobacteriales	Enterobacteriaceae	Enterobacter
455	355 redundant bacteria	547	-91.4095	-1	Proteobacteria	Gammaproteobacteria	Enterobacteriales	Enterobacteriaceae	Enterobacter
456	355 redundant bacteria	548	34.9448	1	Proteobacteria	Alphaproteobacteria	Rhizobiales	Rhizobiaceae	Ochrobactrum
457	355 redundant bacteria	551	26.3221	1	Proteobacteria	Gammaproteobacteria	Enterobacteriales	Enterobacteriaceae	Pantoea
458	355 redundant bacteria	552	46.2558	1	Proteobacteria	Gammaproteobacteria	Enterobacteriales	Enterobacteriaceae	Pantoea
459	355 redundant bacteria	554	-89.3526	-1	Proteobacteria	Gammaproteobacteria	Enterobacteriales	Enterobacteriaceae	Enterobacter
460	355 redundant bacteria	555	38.4956	1	Proteobacteria	Alphaproteobacteria	Rhizobiales	Rhizobiaceae	Ochrobactrum
461	355 redundant bacteria	556	47.2793	1	Proteobacteria	Gammaproteobacteria	Enterobacteriales	Enterobacteriaceae	Pantoea
462	355 redundant bacteria	557	41.9679	1	Proteobacteria	Gammaproteobacteria	Enterobacteriales	Enterobacteriaceae	Pantoea
463	355 redundant bacteria	559	47.8721	1	Proteobacteria	Gammaproteobacteria	Enterobacteriales	Enterobacteriaceae	Pantoea
464	355 redundant bacteria	560	57.7403	1	Proteobacteria	Gammaproteobacteria	Enterobacteriales	Enterobacteriaceae	Pantoea
465	355 redundant bacteria	561	22.2126	1	Actinobacteria	Actinobacteria	Corynebacteriales	Nocardiaceae	Rhodococcus
466	355 redundant bacteria	562	-54.2608	-1	Firmicutes	Bacilli	Bacillales	Planococcaceae	Lysinibacillus
467	355 redundant bacteria	564	57.3012	1	Proteobacteria	Gammaproteobacteria	Xanthomonadales	Xanthomonadaceae	Stenotrophomonas
468	355 redundant bacteria	565	45.9617	1	Proteobacteria	Gammaproteobacteria	Enterobacteriales	Enterobacteriaceae	Pantoea
469	355 redundant bacteria	566	37.3917	1	Proteobacteria	Gammaproteobacteria	Xanthomonadales	Xanthomonadaceae	Stenotrophomonas
470	355 redundant bacteria	567	50.4824	1	Proteobacteria	Gammaproteobacteria	Enterobacteriales	Enterobacteriaceae	Pantoea
471	355 redundant bacteria	568	54.338	1	Proteobacteria	Gammaproteobacteria	Enterobacteriales	Enterobacteriaceae	Pantoea
472	355 redundant bacteria	570	-53.2126	-1	Firmicutes	Bacilli	Bacillales	Planococcaceae	Lysinibacillus
473	355 redundant bacteria	571	66.9241	1	Firmicutes	Bacilli	Bacillales	Bacillaceae	Bacillus
474	355 redundant bacteria	572	46.3518	1	Proteobacteria	Gammaproteobacteria	Enterobacteriales	Enterobacteriaceae	Pantoea
475	355 redundant bacteria	573	42.8843	1	Proteobacteria	Alphaproteobacteria	Rhizobiales	Brucellaceae	Ochrobactrum
476	355 redundant bacteria	574	52.9813	1	Proteobacteria	Gammaproteobacteria	Enterobacteriales	Enterobacteriaceae	Pantoea
477	355 redundant bacteria	575	52.191	1	Proteobacteria	Gammaproteobacteria	Enterobacteriales	Enterobacteriaceae	Pantoea
478	355 redundant bacteria	576	53.3912	1	Proteobacteria	Gammaproteobacteria	Enterobacteriales	Enterobacteriaceae	Pantoea
479	355 redundant bacteria	577	59.2704	1	Actinobacteria	Actinobacteria	Micrococcales	Micrococcaceae	Arthrobacter
480	355 redundant bacteria	578	41.5733	1	Actinobacteria	Actinobacteria	Micrococcales	Micrococcaceae	Pseudarthrobacter
481	355 redundant bacteria	579	6.26563	1	Proteobacteria	Alphaproteobacteria	Rhizobiales	Rhizobiaceae	Ochrobactrum
482	355 redundant bacteria	580	36.0319	1	Actinobacteria	Actinobacteria	Micrococcales	Micrococcaceae	Arthrobacter
483	355 redundant bacteria	581	30.9739	1	Actinobacteria	Actinobacteria	Micrococcales	Micrococcaceae	Arthrobacter
484	355 redundant bacteria	583	39.7268	1	Actinobacteria	Actinobacteria	Micrococcales	Micrococcaceae	Pseudarthrobacter
485	355 redundant bacteria	586	21.2185	1	Actinobacteria	Actinobacteria	Micrococcales	Micrococcaceae	Pseudarthrobacter
486	355 redundant bacteria	587	-92.9253	-1	Proteobacteria	Gammaproteobacteria	Enterobacteriales	Enterobacteriaceae	Enterobacter
487	355 redundant bacteria	591	17.0953	1	Actinobacteria	Actinobacteria	Micrococcales	Micrococcaceae	Pseudarthrobacter
488	355 redundant bacteria	594	62.7323	1	Bacteroidetes	Bacteroidia	Cytophagales	Spirosomaceae	Dyadobacter
489	355 redundant bacteria	596	12.8656	1	Proteobacteria	Gammaproteobacteria	Enterobacteriales	Enterobacteriaceae	Pantoea
490	355 redundant bacteria	599	-75.8006	-1	Firmicutes	Bacilli	Bacillales	Bacillaceae	Bacillus
491	355 redundant bacteria	600	-85.1211	-1	Firmicutes	Bacilli	Bacillales	Bacillaceae	Bacillus
492	355 redundant bacteria	602	-99.1283	-1	Firmicutes	Bacilli	Bacillales	Bacillaceae	Bacillus
493	355 redundant bacteria	603	-19.6818	-1	Bacteroidetes	Bacteroidia	Flavobacteriales	Weeksellaceae	Chryseobacterium
494	355 redundant bacteria	606	16.5897	1	Firmicutes	Bacilli	Bacillales	Bacillaceae	Bacillus
495	355 redundant bacteria	608	12.4882	1	Actinobacteria	Actinobacteria	Micrococcales	Micrococcaceae	Pseudarthrobacter
496	355 redundant bacteria	609	-21.7086	-1	Bacteroidetes	Bacteroidia	Flavobacteriales	Weeksellaceae	Chryseobacterium
497	355 redundant bacteria	610	-31.161	-1	Bacteroidetes	Bacteroidia	Flavobacteriales	Weeksellaceae	Chryseobacterium
498	355 redundant bacteria	611	-98.1542	-1	Firmicutes	Bacilli	Bacillales	Bacillaceae	Bacillus
499	355 redundant bacteria	617	-73.056	-1	Proteobacteria	Gammaproteobacteria	Enterobacteriales	Enterobacteriaceae	Serratia
500	355 redundant bacteria	618	-77.5106	-1	Proteobacteria	Gammaproteobacteria	Enterobacteriales	Enterobacteriaceae	Serratia
501	355 redundant bacteria	619	-97.9481	-1	Firmicutes	Bacilli	Bacillales	Bacillaceae	Bacillus
502	355 redundant bacteria	621	11.0947	1	Proteobacteria	Gammaproteobacteria	Enterobacteriales	Enterobacteriaceae	Enterobacter
503	355 redundant bacteria	622	13.9417	1	Proteobacteria	Gammaproteobacteria	Enterobacteriales	Enterobacteriaceae	Enterobacter
504	355 redundant bacteria	623	-58.9234	-1	Firmicutes	Bacilli	Bacillales	Planococcaceae	Lysinibacillus
505	355 redundant bacteria	624	-87.1422	-1	Firmicutes	Bacilli	Bacillales	Planococcaceae	Lysinibacillus
506	355 redundant bacteria	625	-65.9355	-1	Firmicutes	Bacilli	Bacillales	Planococcaceae	Lysinibacillus
507	355 redundant bacteria	627	-0.122896	-2	Proteobacteria	Gammaproteobacteria	Betaproteobacteriales	Burkholderiaceae	Burkholderia
508	355 redundant bacteria	628	-31.7924	-1	Bacteroidetes	Bacteroidia	Flavobacteriales	Weeksellaceae	Chryseobacterium
509	355 redundant bacteria	629	-82.7822	-1	Firmicutes	Bacilli	Bacillales	Bacillaceae	Bacillus
510	355 redundant bacteria	631	-27.9719	-1	Bacteroidetes	Bacteroidia	Flavobacteriales	Weeksellaceae	Chryseobacterium
511	355 redundant bacteria	632	-68.9397	-1	Firmicutes	Bacilli	Bacillales	Planococcaceae	Lysinibacillus
512	355 redundant bacteria	634	-82.9723	-1	Firmicutes	Bacilli	Bacillales	Bacillaceae	Bacillus
513	355 redundant bacteria	636	-28.369	-1	Bacteroidetes	Bacteroidia	Flavobacteriales	Weeksellaceae	Chryseobacterium
514	355 redundant bacteria	637	-82.9152	-1	Firmicutes	Bacilli	Bacillales	Bacillaceae	Bacillus
515	355 redundant bacteria	638	-41.4242	-1	Firmicutes	Bacilli	Bacillales	Bacillaceae	Bacillus
516	355 redundant bacteria	639	-26.0621	-1	Bacteroidetes	Bacteroidia	Flavobacteriales	Weeksellaceae	Chryseobacterium
517	90 Ralstonia solanacearum	34			Proteobacteria	Gammaproteobacteria	XanthomonadalesBetaproteobacteriales	Burkholderiaceae	Ralstonia	solanacearum
518	90 Ralstonia solanacearum	36			Proteobacteria	Gammaproteobacteria	XanthomonadalesBetaproteobacteriales	Burkholderiaceae	Ralstonia	solanacearum
519	90 Ralstonia solanacearum	37			Proteobacteria	Gammaproteobacteria	XanthomonadalesBetaproteobacteriales	Burkholderiaceae	Ralstonia	solanacearum
520	90 Ralstonia solanacearum	39			Proteobacteria	Gammaproteobacteria	XanthomonadalesBetaproteobacteriales	Burkholderiaceae	Ralstonia	solanacearum
521	90 Ralstonia solanacearum	50			Proteobacteria	Gammaproteobacteria	XanthomonadalesBetaproteobacteriales	Burkholderiaceae	Ralstonia	solanacearum
522	90 Ralstonia solanacearum	57			Proteobacteria	Gammaproteobacteria	XanthomonadalesBetaproteobacteriales	Burkholderiaceae	Ralstonia	solanacearum
523	90 Ralstonia solanacearum	58			Proteobacteria	Gammaproteobacteria	XanthomonadalesBetaproteobacteriales	Burkholderiaceae	Ralstonia	solanacearum
524	90 Ralstonia solanacearum	59			Proteobacteria	Gammaproteobacteria	XanthomonadalesBetaproteobacteriales	Burkholderiaceae	Ralstonia	solanacearum
525	90 Ralstonia solanacearum	60			Proteobacteria	Gammaproteobacteria	XanthomonadalesBetaproteobacteriales	Burkholderiaceae	Ralstonia	solanacearum
526	90 Ralstonia solanacearum	61			Proteobacteria	Gammaproteobacteria	XanthomonadalesBetaproteobacteriales	Burkholderiaceae	Ralstonia	solanacearum
527	90 Ralstonia solanacearum	62			Proteobacteria	Gammaproteobacteria	XanthomonadalesBetaproteobacteriales	Burkholderiaceae	Ralstonia	solanacearum
528	90 Ralstonia solanacearum	63			Proteobacteria	Gammaproteobacteria	XanthomonadalesBetaproteobacteriales	Burkholderiaceae	Ralstonia	solanacearum
529	90 Ralstonia solanacearum	64			Proteobacteria	Gammaproteobacteria	XanthomonadalesBetaproteobacteriales	Burkholderiaceae	Ralstonia	solanacearum
530	90 Ralstonia solanacearum	70			Proteobacteria	Gammaproteobacteria	XanthomonadalesBetaproteobacteriales	Burkholderiaceae	Ralstonia	solanacearum
531	90 Ralstonia solanacearum	76			Proteobacteria	Gammaproteobacteria	XanthomonadalesBetaproteobacteriales	Burkholderiaceae	Ralstonia	solanacearum
532	90 Ralstonia solanacearum	77			Proteobacteria	Gammaproteobacteria	XanthomonadalesBetaproteobacteriales	Burkholderiaceae	Ralstonia	solanacearum
533	90 Ralstonia solanacearum	86			Proteobacteria	Gammaproteobacteria	XanthomonadalesBetaproteobacteriales	Burkholderiaceae	Ralstonia	solanacearum
534	90 Ralstonia solanacearum	89			Proteobacteria	Gammaproteobacteria	XanthomonadalesBetaproteobacteriales	Burkholderiaceae	Ralstonia	solanacearum
535	90 Ralstonia solanacearum	91			Proteobacteria	Gammaproteobacteria	XanthomonadalesBetaproteobacteriales	Burkholderiaceae	Ralstonia	solanacearum
536	90 Ralstonia solanacearum	93			Proteobacteria	Gammaproteobacteria	XanthomonadalesBetaproteobacteriales	Burkholderiaceae	Ralstonia	solanacearum
537	90 Ralstonia solanacearum	95			Proteobacteria	Gammaproteobacteria	XanthomonadalesBetaproteobacteriales	Burkholderiaceae	Ralstonia	solanacearum
538	90 Ralstonia solanacearum	96			Proteobacteria	Gammaproteobacteria	XanthomonadalesBetaproteobacteriales	Burkholderiaceae	Ralstonia	solanacearum
539	90 Ralstonia solanacearum	98			Proteobacteria	Gammaproteobacteria	XanthomonadalesBetaproteobacteriales	Burkholderiaceae	Ralstonia	solanacearum
540	90 Ralstonia solanacearum	99			Proteobacteria	Gammaproteobacteria	XanthomonadalesBetaproteobacteriales	Burkholderiaceae	Ralstonia	solanacearum
541	90 Ralstonia solanacearum	101			Proteobacteria	Gammaproteobacteria	XanthomonadalesBetaproteobacteriales	Burkholderiaceae	Ralstonia	solanacearum
542	90 Ralstonia solanacearum	102			Proteobacteria	Gammaproteobacteria	XanthomonadalesBetaproteobacteriales	Burkholderiaceae	Ralstonia	solanacearum
543	90 Ralstonia solanacearum	104			Proteobacteria	Gammaproteobacteria	XanthomonadalesBetaproteobacteriales	Burkholderiaceae	Ralstonia	solanacearum
544	90 Ralstonia solanacearum	106			Proteobacteria	Gammaproteobacteria	XanthomonadalesBetaproteobacteriales	Burkholderiaceae	Ralstonia	solanacearum
545	90 Ralstonia solanacearum	113			Proteobacteria	Gammaproteobacteria	XanthomonadalesBetaproteobacteriales	Burkholderiaceae	Ralstonia	solanacearum
546	90 Ralstonia solanacearum	114			Proteobacteria	Gammaproteobacteria	XanthomonadalesBetaproteobacteriales	Burkholderiaceae	Ralstonia	solanacearum
547	90 Ralstonia solanacearum	116			Proteobacteria	Gammaproteobacteria	XanthomonadalesBetaproteobacteriales	Burkholderiaceae	Ralstonia	solanacearum
548	90 Ralstonia solanacearum	117			Proteobacteria	Gammaproteobacteria	XanthomonadalesBetaproteobacteriales	Burkholderiaceae	Ralstonia	solanacearum
549	90 Ralstonia solanacearum	119			Proteobacteria	Gammaproteobacteria	XanthomonadalesBetaproteobacteriales	Burkholderiaceae	Ralstonia	solanacearum
550	90 Ralstonia solanacearum	121			Proteobacteria	Gammaproteobacteria	XanthomonadalesBetaproteobacteriales	Burkholderiaceae	Ralstonia	solanacearum
551	90 Ralstonia solanacearum	122			Proteobacteria	Gammaproteobacteria	XanthomonadalesBetaproteobacteriales	Burkholderiaceae	Ralstonia	solanacearum
552	90 Ralstonia solanacearum	123			Proteobacteria	Gammaproteobacteria	XanthomonadalesBetaproteobacteriales	Burkholderiaceae	Ralstonia	solanacearum
553	90 Ralstonia solanacearum	124			Proteobacteria	Gammaproteobacteria	XanthomonadalesBetaproteobacteriales	Burkholderiaceae	Ralstonia	solanacearum
554	90 Ralstonia solanacearum	125			Proteobacteria	Gammaproteobacteria	XanthomonadalesBetaproteobacteriales	Burkholderiaceae	Ralstonia	solanacearum
555	90 Ralstonia solanacearum	126			Proteobacteria	Gammaproteobacteria	XanthomonadalesBetaproteobacteriales	Burkholderiaceae	Ralstonia	solanacearum
556	90 Ralstonia solanacearum	127			Proteobacteria	Gammaproteobacteria	XanthomonadalesBetaproteobacteriales	Burkholderiaceae	Ralstonia	solanacearum
557	90 Ralstonia solanacearum	128			Proteobacteria	Gammaproteobacteria	XanthomonadalesBetaproteobacteriales	Burkholderiaceae	Ralstonia	solanacearum
558	90 Ralstonia solanacearum	154			Proteobacteria	Gammaproteobacteria	XanthomonadalesBetaproteobacteriales	Burkholderiaceae	Ralstonia	solanacearum
559	90 Ralstonia solanacearum	173			Proteobacteria	Gammaproteobacteria	XanthomonadalesBetaproteobacteriales	Burkholderiaceae	Ralstonia	solanacearum
560	90 Ralstonia solanacearum	180			Proteobacteria	Gammaproteobacteria	XanthomonadalesBetaproteobacteriales	Burkholderiaceae	Ralstonia	solanacearum
561	90 Ralstonia solanacearum	181			Proteobacteria	Gammaproteobacteria	XanthomonadalesBetaproteobacteriales	Burkholderiaceae	Ralstonia	solanacearum
562	90 Ralstonia solanacearum	186			Proteobacteria	Gammaproteobacteria	XanthomonadalesBetaproteobacteriales	Burkholderiaceae	Ralstonia	solanacearum
563	90 Ralstonia solanacearum	187			Proteobacteria	Gammaproteobacteria	XanthomonadalesBetaproteobacteriales	Burkholderiaceae	Ralstonia	solanacearum
564	90 Ralstonia solanacearum	188			Proteobacteria	Gammaproteobacteria	XanthomonadalesBetaproteobacteriales	Burkholderiaceae	Ralstonia	solanacearum
565	90 Ralstonia solanacearum	190			Proteobacteria	Gammaproteobacteria	XanthomonadalesBetaproteobacteriales	Burkholderiaceae	Ralstonia	solanacearum
566	90 Ralstonia solanacearum	191			Proteobacteria	Gammaproteobacteria	XanthomonadalesBetaproteobacteriales	Burkholderiaceae	Ralstonia	solanacearum
567	90 Ralstonia solanacearum	192			Proteobacteria	Gammaproteobacteria	XanthomonadalesBetaproteobacteriales	Burkholderiaceae	Ralstonia	solanacearum
568	90 Ralstonia solanacearum	257			Proteobacteria	Gammaproteobacteria	XanthomonadalesBetaproteobacteriales	Burkholderiaceae	Ralstonia	solanacearum
569	90 Ralstonia solanacearum	259			Proteobacteria	Gammaproteobacteria	XanthomonadalesBetaproteobacteriales	Burkholderiaceae	Ralstonia	solanacearum
570	90 Ralstonia solanacearum	260			Proteobacteria	Gammaproteobacteria	XanthomonadalesBetaproteobacteriales	Burkholderiaceae	Ralstonia	solanacearum
571	90 Ralstonia solanacearum	261			Proteobacteria	Gammaproteobacteria	XanthomonadalesBetaproteobacteriales	Burkholderiaceae	Ralstonia	solanacearum
572	90 Ralstonia solanacearum	262			Proteobacteria	Gammaproteobacteria	XanthomonadalesBetaproteobacteriales	Burkholderiaceae	Ralstonia	solanacearum
573	90 Ralstonia solanacearum	263			Proteobacteria	Gammaproteobacteria	XanthomonadalesBetaproteobacteriales	Burkholderiaceae	Ralstonia	solanacearum
574	90 Ralstonia solanacearum	265			Proteobacteria	Gammaproteobacteria	XanthomonadalesBetaproteobacteriales	Burkholderiaceae	Ralstonia	solanacearum
575	90 Ralstonia solanacearum	266			Proteobacteria	Gammaproteobacteria	XanthomonadalesBetaproteobacteriales	Burkholderiaceae	Ralstonia	solanacearum
576	90 Ralstonia solanacearum	270			Proteobacteria	Gammaproteobacteria	XanthomonadalesBetaproteobacteriales	Burkholderiaceae	Ralstonia	solanacearum
577	90 Ralstonia solanacearum	271			Proteobacteria	Gammaproteobacteria	XanthomonadalesBetaproteobacteriales	Burkholderiaceae	Ralstonia	solanacearum
578	90 Ralstonia solanacearum	272			Proteobacteria	Gammaproteobacteria	XanthomonadalesBetaproteobacteriales	Burkholderiaceae	Ralstonia	solanacearum
579	90 Ralstonia solanacearum	275			Proteobacteria	Gammaproteobacteria	XanthomonadalesBetaproteobacteriales	Burkholderiaceae	Ralstonia	solanacearum
580	90 Ralstonia solanacearum	276			Proteobacteria	Gammaproteobacteria	XanthomonadalesBetaproteobacteriales	Burkholderiaceae	Ralstonia	solanacearum
581	90 Ralstonia solanacearum	292			Proteobacteria	Gammaproteobacteria	XanthomonadalesBetaproteobacteriales	Burkholderiaceae	Ralstonia	solanacearum
582	90 Ralstonia solanacearum	293			Proteobacteria	Gammaproteobacteria	XanthomonadalesBetaproteobacteriales	Burkholderiaceae	Ralstonia	solanacearum
583	90 Ralstonia solanacearum	294			Proteobacteria	Gammaproteobacteria	XanthomonadalesBetaproteobacteriales	Burkholderiaceae	Ralstonia	solanacearum
584	90 Ralstonia solanacearum	295			Proteobacteria	Gammaproteobacteria	XanthomonadalesBetaproteobacteriales	Burkholderiaceae	Ralstonia	solanacearum
585	90 Ralstonia solanacearum	296			Proteobacteria	Gammaproteobacteria	XanthomonadalesBetaproteobacteriales	Burkholderiaceae	Ralstonia	solanacearum
586	90 Ralstonia solanacearum	297			Proteobacteria	Gammaproteobacteria	XanthomonadalesBetaproteobacteriales	Burkholderiaceae	Ralstonia	solanacearum
587	90 Ralstonia solanacearum	298			Proteobacteria	Gammaproteobacteria	XanthomonadalesBetaproteobacteriales	Burkholderiaceae	Ralstonia	solanacearum
588	90 Ralstonia solanacearum	299			Proteobacteria	Gammaproteobacteria	XanthomonadalesBetaproteobacteriales	Burkholderiaceae	Ralstonia	solanacearum
589	90 Ralstonia solanacearum	300			Proteobacteria	Gammaproteobacteria	XanthomonadalesBetaproteobacteriales	Burkholderiaceae	Ralstonia	solanacearum
590	90 Ralstonia solanacearum	301			Proteobacteria	Gammaproteobacteria	XanthomonadalesBetaproteobacteriales	Burkholderiaceae	Ralstonia	solanacearum
591	90 Ralstonia solanacearum	302			Proteobacteria	Gammaproteobacteria	XanthomonadalesBetaproteobacteriales	Burkholderiaceae	Ralstonia	solanacearum
592	90 Ralstonia solanacearum	304			Proteobacteria	Gammaproteobacteria	XanthomonadalesBetaproteobacteriales	Burkholderiaceae	Ralstonia	solanacearum
593	90 Ralstonia solanacearum	310			Proteobacteria	Gammaproteobacteria	XanthomonadalesBetaproteobacteriales	Burkholderiaceae	Ralstonia	solanacearum
594	90 Ralstonia solanacearum	311			Proteobacteria	Gammaproteobacteria	XanthomonadalesBetaproteobacteriales	Burkholderiaceae	Ralstonia	solanacearum
595	90 Ralstonia solanacearum	357			Proteobacteria	Gammaproteobacteria	XanthomonadalesBetaproteobacteriales	Burkholderiaceae	Ralstonia	solanacearum
596	90 Ralstonia solanacearum	367			Proteobacteria	Gammaproteobacteria	XanthomonadalesBetaproteobacteriales	Burkholderiaceae	Ralstonia	solanacearum
597	90 Ralstonia solanacearum	482			Proteobacteria	Gammaproteobacteria	XanthomonadalesBetaproteobacteriales	Burkholderiaceae	Ralstonia	solanacearum
598	90 Ralstonia solanacearum	486			Proteobacteria	Gammaproteobacteria	XanthomonadalesBetaproteobacteriales	Burkholderiaceae	Ralstonia	solanacearum
599	90 Ralstonia solanacearum	488			Proteobacteria	Gammaproteobacteria	XanthomonadalesBetaproteobacteriales	Burkholderiaceae	Ralstonia	solanacearum
600	90 Ralstonia solanacearum	489			Proteobacteria	Gammaproteobacteria	XanthomonadalesBetaproteobacteriales	Burkholderiaceae	Ralstonia	solanacearum
601	90 Ralstonia solanacearum	507			Proteobacteria	Gammaproteobacteria	XanthomonadalesBetaproteobacteriales	Burkholderiaceae	Ralstonia	solanacearum
602	90 Ralstonia solanacearum	510			Proteobacteria	Betaproteobacteria	Burkholderiales?	Burkholderiaceae	Ralstonia	solanacearum
603	90 Ralstonia solanacearum	612			Proteobacteria	Gammaproteobacteria	XanthomonadalesBetaproteobacteriales	Burkholderiaceae	Ralstonia	solanacearum
604	90 Ralstonia solanacearum	615			Proteobacteria	Gammaproteobacteria	XanthomonadalesBetaproteobacteriales	Burkholderiaceae	Ralstonia	solanacearum
605	90 Ralstonia solanacearum	630			Proteobacteria	Gammaproteobacteria	XanthomonadalesBetaproteobacteriales	Burkholderiaceae	Ralstonia	solanacearum
606	90 Ralstonia solanacearum	633			Proteobacteria	Gammaproteobacteria	XanthomonadalesBetaproteobacteriales	Burkholderiaceae	Ralstonia	solanacearum
